# Supplementary material for: Rh(iii)-catalyzed diastereoselective C–H bond addition/cyclization cascade of enone tethered aldehydes
Source: Chem Sci. 2015 Dec 1;7(2):1474–9. doi: 10.1039/c5sc04138d (PMC4762265; doi:10.1039/c5sc04138d)
Supplement: Supplementary file 2 [file SC-007-C5SC04138D-s002.cif]

# Electronic Supplementary Material (ESI) for Chemical Science.
# This journal is © The Royal Society of Chemistry 2015

####################################################################### 
# 
# This file contains crystal structure data downloaded from the 
# Cambridge Structural Database (CSD) hosted by the Cambridge 
# Crystallographic Data Centre (CCDC).
# 
# Full information about CCDC data access policies and citation 
# guidelines are available at http://www.ccdc.cam.ac.uk/access/V1 
# 
# Audit and citation data items may have been added by the CCDC. 
# Please retain this information to preserve the provenance of 
# this file and to allow appropriate attribution of the data. 
# 
#######################################################################

data_007-15013
_audit_block_doi                 10.5517/cc1jgcp1
_database_code_depnum_ccdc_archive 'CCDC 1413993'
_audit_update_record             
;
2015-07-20 deposited with the CCDC.
2015-11-23 downloaded from the CCDC.
;

_audit_creation_method           SHELXL-2014/7
_shelx_SHELXL_version_number     2014/7
_chemical_name_systematic        
(2-hydroxy-6-(2-(pyridin-2-yl)phenyl)cyclohexyl)(4-(trifluoromethyl)phenyl)methanone
_chemical_name_common            ?
_chemical_melting_point          ?
_chemical_formula_moiety         '2(C25 H22 F3 N O2), 0.5(C7 H8)'
_chemical_formula_sum            'C53.50 H48 F6 N2 O4'
_chemical_formula_weight         896.94

loop_
_atom_type_symbol
_atom_type_description
_atom_type_scat_dispersion_real
_atom_type_scat_dispersion_imag
_atom_type_scat_source
C C 0.0181 0.0091 'International Tables Vol C Tables 4.2.6.8 and 6.1.1.4'
H H 0.0000 0.0000 'International Tables Vol C Tables 4.2.6.8 and 6.1.1.4'
F F 0.0727 0.0534 'International Tables Vol C Tables 4.2.6.8 and 6.1.1.4'
N N 0.0311 0.0180 'International Tables Vol C Tables 4.2.6.8 and 6.1.1.4'
O O 0.0492 0.0322 'International Tables Vol C Tables 4.2.6.8 and 6.1.1.4'

_space_group_crystal_system      triclinic
_space_group_IT_number           2
_space_group_name_H-M_alt        'P -1'
_space_group_name_Hall           '-P 1'

_shelx_space_group_comment       
; 
The symmetry employed for this shelxl refinement is uniquely defined 
by the following loop, which should always be used as a source of 
symmetry information in preference to the above space-group names. 
They are only intended as comments. 
;

loop_
_space_group_symop_operation_xyz
'x, y, z'
'-x, -y, -z'

_cell_length_a                   9.6325(2)
_cell_length_b                   13.4130(3)
_cell_length_c                   18.8693(13)
_cell_angle_alpha                96.651(7)
_cell_angle_beta                 91.573(7)
_cell_angle_gamma                109.521(8)
_cell_volume                     2276.6(2)
_cell_formula_units_Z            2
_cell_measurement_temperature    93(2)
_cell_measurement_reflns_used    22475
_cell_measurement_theta_min      2.4
_cell_measurement_theta_max      66.6

_exptl_crystal_description       Prism
_exptl_crystal_colour            Colorless
_exptl_crystal_density_meas      ?
_exptl_crystal_density_method    'not measured'
_exptl_crystal_density_diffrn    1.308
_exptl_crystal_F_000             938
_exptl_transmission_factor_min   ?
_exptl_transmission_factor_max   ?
_exptl_crystal_size_max          0.200
_exptl_crystal_size_mid          0.200
_exptl_crystal_size_min          0.040
_exptl_absorpt_coefficient_mu    0.825
_shelx_estimated_absorpt_T_min   0.852
_shelx_estimated_absorpt_T_max   0.968
_exptl_absorpt_correction_type   multi-scan
_exptl_absorpt_correction_T_min  0.802
_exptl_absorpt_correction_T_max  0.968
_exptl_absorpt_process_details   'Jacobson, R. (1998) Private Communication'
_exptl_absorpt_special_details   ?
_diffrn_ambient_temperature      93(2)
_diffrn_radiation_wavelength     1.54187
_diffrn_radiation_type           CuK\a
_diffrn_source                   'Rotating Anode'
_diffrn_measurement_device_type  'Rigaku Saturn 944+ CCD'
_diffrn_measurement_method       \w
_diffrn_detector_area_resol_mean 22.2
_diffrn_reflns_number            59268
_diffrn_reflns_av_unetI/netI     0.0261
_diffrn_reflns_av_R_equivalents  0.0480
_diffrn_reflns_limit_h_min       -11
_diffrn_reflns_limit_h_max       11
_diffrn_reflns_limit_k_min       -15
_diffrn_reflns_limit_k_max       15
_diffrn_reflns_limit_l_min       -22
_diffrn_reflns_limit_l_max       22
_diffrn_reflns_theta_min         2.363
_diffrn_reflns_theta_max         66.591
_diffrn_reflns_theta_full        66.591
_diffrn_measured_fraction_theta_max 0.983
_diffrn_measured_fraction_theta_full 0.983
_diffrn_reflns_Laue_measured_fraction_max 0.983
_diffrn_reflns_Laue_measured_fraction_full 0.983
_diffrn_reflns_point_group_measured_fraction_max 0.983
_diffrn_reflns_point_group_measured_fraction_full 0.983
_reflns_number_total             7910
_reflns_number_gt                7081
_reflns_threshold_expression     'I > 2\s(I)'
_reflns_Friedel_coverage         0.000
_reflns_Friedel_fraction_max     .
_reflns_Friedel_fraction_full    .

_reflns_special_details          
; 
 Reflections were merged by SHELXL according to the crystal 
 class for the calculation of statistics and refinement. 
  
 _reflns_Friedel_fraction is defined as the number of unique 
 Friedel pairs measured divided by the number that would be 
 possible theoretically, ignoring centric projections and 
 systematic absences. 
;

_computing_data_collection       'CrystalClear-SM Expert 2.0 r15 (Rigaku, 2011)'
_computing_cell_refinement       'CrystalClear-SM Expert 2.0 r15 (Rigaku, 2011)'
_computing_data_reduction        'CrystalClear-SM Expert 2.0 r15 (Rigaku, 2011)'
_computing_structure_solution    'SHELXS-2013 (Sheldrick, 2013)'
_computing_structure_refinement  'SHELXL-2014/7 (Sheldrick, 2014)'
_computing_molecular_graphics    
; 
Dolomanov, O.V.; Bourhis, L.J.; Gildea, R.J.; Howard, J.A.K.; Puschmann, H., 
OLEX2: A complete structure solution, refinement and analysis program 
(2009). J. Appl. Cryst., 42, 339-341. 
;
_computing_publication_material  'SHELXL-2013 (Sheldrick, 2013)'
_refine_special_details          
; 
Refinement of F^2^ against ALL reflections.  The weighted R-factor wR and 
goodness of fit S are based on F^2^, conventional R-factors R are based 
on F, with F set to zero for negative F^2^. The threshold expression of 
F^2^ > 2sigma(F^2^) is used only for calculating R-factors(gt) etc. and is 
not relevant to the choice of reflections for refinement.  R-factors based 
on F^2^ are statistically about twice as large as those based on F, and R- 
factors based on ALL data will be even larger. 

Unless stated otherwise, the hydrogen atoms were first found in the difference map, 
then generated geometrically and refined as riding atoms with C-H distances = 0.95- 0.99 
\%A and U~iso~(H) = 1.2 times U~eq~(C) for CH and CH2 groups and U~iso~(H) 
= 1.5 times U~eq~(C) for CH3 groups. Hydrogen atoms H1 and H3 were found in the
difference map and freely refined.  Additionally, atoms H1 and H3 are also a
part of refined hydrogen bond interactions.

A disordered toluene resides near the crystallographic inversion center.
The connectivity and thermal parameters were obscured due to the solvents location.
The refinement of C-C distances and thermal parameters associated with atoms
{C51, C52, C53, C54, C55, C56, C57} were restrained with the rigid bond restrain 
RIGU. Due to the atom positions proximity to the special positions, additional 
hard distance restraints were needed.  A DFIX command restrained the toluene
distances to 1.396 \%A with an estimated standard deception of 0.002 \%A. The
model was prevented from bonding to its invention counterpart by suppressing 
the special position constraints. All site occupancies of the toluene were
fixed to 0.5 to reflect the disorder relative to the crystallographic disorder.

A disordered CF3 group was also modeled. The disorder is likely rotational 
disorder about the C47-C50 bond, which yields large thermal ellipsoids for the
F atoms and unreasonable C-F distances. To deal with these issues, the refinement of 
atoms {F4A, F5A, F6A, F4B, F5B, C6B} were restrained with the rigid bond restrain 
RIGU. The site occupancies were freely refined to convergence at 0.51(4) and 0.49(4)
for atoms {F4A, F5A, F6A} and {F4B, F5B, C6B}, respectively. 
;
_refine_ls_structure_factor_coef Fsqd
_refine_ls_matrix_type           full
_refine_ls_weighting_scheme      calc
_refine_ls_weighting_details     
'w=1/[\s^2^(Fo^2^)+(0.0463P)^2^+0.8691P] where P=(Fo^2^+2Fc^2^)/3'
_atom_sites_solution_primary     direct
_atom_sites_solution_secondary   difmap
_atom_sites_solution_hydrogens   mixed
_refine_ls_hydrogen_treatment    mixed
_refine_ls_extinction_method     none
_refine_ls_extinction_coef       .
_refine_ls_number_reflns         7910
_refine_ls_number_parameters     659
_refine_ls_number_restraints     51
_refine_ls_R_factor_all          0.0428
_refine_ls_R_factor_gt           0.0394
_refine_ls_wR_factor_ref         0.1039
_refine_ls_wR_factor_gt          0.1018
_refine_ls_goodness_of_fit_ref   1.072
_refine_ls_restrained_S_all      1.115
_refine_ls_shift/su_max          0.001
_refine_ls_shift/su_mean         0.000

loop_
_atom_site_label
_atom_site_type_symbol
_atom_site_fract_x
_atom_site_fract_y
_atom_site_fract_z
_atom_site_U_iso_or_equiv
_atom_site_adp_type
_atom_site_occupancy
_atom_site_site_symmetry_order
_atom_site_calc_flag
_atom_site_refinement_flags_posn
_atom_site_refinement_flags_adp
_atom_site_refinement_flags_occupancy
_atom_site_disorder_assembly
_atom_site_disorder_group
F1 F 0.32616(15) 1.00211(8) 0.95261(6) 0.0631(3) Uani 1 1 d . . . . .
F2 F 0.11667(12) 0.92847(8) 0.99379(6) 0.0510(3) Uani 1 1 d . . . . .
F3 F 0.31265(14) 0.92079(9) 1.04421(5) 0.0573(3) Uani 1 1 d . . . . .
O1 O 0.36329(12) 0.58701(8) 0.66306(5) 0.0306(2) Uani 1 1 d . . . . .
H1 H 0.425(3) 0.6352(19) 0.6395(12) 0.066(7) Uiso 1 1 d . . . . .
O2 O 0.07357(11) 0.49182(8) 0.75125(6) 0.0333(2) Uani 1 1 d . . . . .
N1 N 0.09079(19) 0.15027(15) 0.61253(7) 0.0539(4) Uani 1 1 d . . . . .
C1 C 0.43884(16) 0.58364(11) 0.72803(7) 0.0256(3) Uani 1 1 d . . . . .
H1A H 0.4723 0.6560 0.7568 0.031 Uiso 1 1 calc R U . . .
C2 C 0.32568(15) 0.50378(10) 0.76910(7) 0.0237(3) Uani 1 1 d . . . . .
H2 H 0.3751 0.5038 0.8164 0.028 Uiso 1 1 calc R U . . .
C3 C 0.27843(16) 0.38942(10) 0.72902(7) 0.0244(3) Uani 1 1 d . . . . .
H3A H 0.2298 0.3890 0.6814 0.029 Uiso 1 1 calc R U . . .
C4 C 0.41550(17) 0.35761(11) 0.71617(8) 0.0291(3) Uani 1 1 d . . . . .
H4A H 0.4629 0.3550 0.7628 0.035 Uiso 1 1 calc R U . . .
H4B H 0.3848 0.2853 0.6888 0.035 Uiso 1 1 calc R U . . .
C5 C 0.52731(17) 0.43539(12) 0.67534(8) 0.0325(3) Uani 1 1 d . . . . .
H5A H 0.4836 0.4332 0.6268 0.039 Uiso 1 1 calc R U . . .
H5B H 0.6157 0.4139 0.6702 0.039 Uiso 1 1 calc R U . . .
C6 C 0.57227(17) 0.54866(11) 0.71474(8) 0.0309(3) Uani 1 1 d . . . . .
H6A H 0.6254 0.5522 0.7611 0.037 Uiso 1 1 calc R U . . .
H6B H 0.6406 0.5985 0.6861 0.037 Uiso 1 1 calc R U . . .
C7 C 0.17043(16) 0.30695(11) 0.76795(7) 0.0243(3) Uani 1 1 d . . . . .
C8 C 0.18926(17) 0.30974(11) 0.84177(8) 0.0307(3) Uani 1 1 d . . . . .
H8 H 0.2671 0.3668 0.8681 0.037 Uiso 1 1 calc R U . . .
C9 C 0.09763(18) 0.23170(12) 0.87763(8) 0.0338(3) Uani 1 1 d . . . . .
H9 H 0.1124 0.2359 0.9280 0.041 Uiso 1 1 calc R U . . .
C10 C -0.01543(17) 0.14756(12) 0.84015(8) 0.0315(3) Uani 1 1 d . . . . .
H10 H -0.0782 0.0935 0.8645 0.038 Uiso 1 1 calc R U . . .
C11 C -0.03630(16) 0.14275(11) 0.76684(8) 0.0270(3) Uani 1 1 d . . . . .
H11 H -0.1140 0.0850 0.7410 0.032 Uiso 1 1 calc R U . . .
C12 C 0.05506(15) 0.22149(11) 0.73028(7) 0.0232(3) Uani 1 1 d . . . . .
C13 C 0.02765(15) 0.21051(11) 0.65105(7) 0.0250(3) Uani 1 1 d . . . . .
C14 C -0.06261(18) 0.25621(14) 0.61942(9) 0.0374(4) Uani 1 1 d . . . . .
H14 H -0.1065 0.2990 0.6480 0.045 Uiso 1 1 calc R U . . .
C15 C -0.08892(19) 0.23944(15) 0.54591(9) 0.0435(4) Uani 1 1 d . . . . .
H15 H -0.1520 0.2696 0.5234 0.052 Uiso 1 1 calc R U . . .
C16 C -0.0231(2) 0.17921(19) 0.50638(9) 0.0570(5) Uani 1 1 d . . . . .
H16 H -0.0379 0.1670 0.4557 0.068 Uiso 1 1 calc R U . . .
C17 C 0.0652(3) 0.1365(2) 0.54143(10) 0.0802(9) Uani 1 1 d . . . . .
H17 H 0.1111 0.0944 0.5135 0.096 Uiso 1 1 calc R U . . .
C18 C 0.19325(16) 0.53882(11) 0.78329(7) 0.0253(3) Uani 1 1 d . . . . .
C19 C 0.20958(16) 0.63431(11) 0.83790(7) 0.0243(3) Uani 1 1 d . . . . .
C20 C 0.08986(16) 0.67078(11) 0.84393(8) 0.0274(3) Uani 1 1 d . . . . .
H20 H 0.0011 0.6339 0.8150 0.033 Uiso 1 1 calc R U . . .
C21 C 0.09884(17) 0.75973(12) 0.89140(8) 0.0298(3) Uani 1 1 d . . . . .
H21 H 0.0163 0.7832 0.8955 0.036 Uiso 1 1 calc R U . . .
C22 C 0.22899(17) 0.81447(11) 0.93293(7) 0.0286(3) Uani 1 1 d . . . . .
C23 C 0.34846(17) 0.77863(11) 0.92854(7) 0.0287(3) Uani 1 1 d . . . . .
H23 H 0.4369 0.8157 0.9576 0.034 Uiso 1 1 calc R U . . .
C24 C 0.33817(16) 0.68854(11) 0.88160(7) 0.0264(3) Uani 1 1 d . . . . .
H24 H 0.4195 0.6635 0.8792 0.032 Uiso 1 1 calc R U . . .
C25 C 0.24494(19) 0.91535(13) 0.98072(8) 0.0362(4) Uani 1 1 d . . . . .
F4A F 0.6589(12) 0.4971(8) 1.0219(5) 0.055(2) Uani 0.51(4) 1 d . . P A 1
F4B F 0.6474(10) 0.5019(9) 1.0180(6) 0.052(2) Uani 0.49(4) 1 d . . P A 2
F5A F 0.690(2) 0.5826(10) 0.9325(5) 0.067(2) Uani 0.51(4) 1 d . . P A 1
F5B F 0.730(3) 0.5917(13) 0.9337(8) 0.099(5) Uani 0.49(4) 1 d . . P A 2
F6A F 0.8710(13) 0.5529(10) 0.9766(9) 0.080(3) Uani 0.51(4) 1 d . . P A 1
F6B F 0.8672(13) 0.5322(18) 0.9965(13) 0.087(4) Uani 0.49(4) 1 d . . P A 2
O3 O 0.30628(11) 0.07297(8) 0.66292(5) 0.0273(2) Uani 1 1 d . . . . .
H3 H 0.230(3) 0.0951(17) 0.6503(11) 0.062(6) Uiso 1 1 d . . . . .
O4 O 0.64084(11) 0.13260(8) 0.70313(5) 0.0292(2) Uani 1 1 d . . . . .
N2 N 0.52243(14) -0.25309(10) 0.57768(6) 0.0316(3) Uani 1 1 d . . . . .
C26 C 0.29094(15) 0.05346(11) 0.73525(7) 0.0227(3) Uani 1 1 d . . . . .
H26 H 0.2844 0.1182 0.7650 0.027 Uiso 1 1 calc R U . . .
C27 C 0.43148(14) 0.03252(10) 0.76041(7) 0.0207(3) Uani 1 1 d . . . . .
H27 H 0.4249 0.0211 0.8118 0.025 Uiso 1 1 calc R U . . .
C28 C 0.44118(14) -0.06895(10) 0.71680(7) 0.0207(3) Uani 1 1 d . . . . .
H28 H 0.4448 -0.0579 0.6653 0.025 Uiso 1 1 calc R U . . .
C29 C 0.30186(15) -0.16414(11) 0.72436(7) 0.0233(3) Uani 1 1 d . . . . .
H29A H 0.3071 -0.2286 0.6948 0.028 Uiso 1 1 calc R U . . .
H29B H 0.2980 -0.1778 0.7748 0.028 Uiso 1 1 calc R U . . .
C30 C 0.16184(15) -0.14437(11) 0.70136(8) 0.0260(3) Uani 1 1 d . . . . .
H30A H 0.0747 -0.2054 0.7100 0.031 Uiso 1 1 calc R U . . .
H30B H 0.1598 -0.1391 0.6495 0.031 Uiso 1 1 calc R U . . .
C31 C 0.15376(15) -0.04187(11) 0.74250(8) 0.0251(3) Uani 1 1 d . . . . .
H31A H 0.0653 -0.0283 0.7242 0.030 Uiso 1 1 calc R U . . .
H31B H 0.1435 -0.0506 0.7937 0.030 Uiso 1 1 calc R U . . .
C32 C 0.57461(14) -0.09754(10) 0.73759(7) 0.0212(3) Uani 1 1 d . . . . .
C33 C 0.61951(15) -0.09205(11) 0.80936(7) 0.0244(3) Uani 1 1 d . . . . .
H33 H 0.5729 -0.0618 0.8454 0.029 Uiso 1 1 calc R U . . .
C34 C 0.73040(16) -0.12971(11) 0.82924(8) 0.0276(3) Uani 1 1 d . . . . .
H34 H 0.7586 -0.1256 0.8784 0.033 Uiso 1 1 calc R U . . .
C35 C 0.80005(15) -0.17322(11) 0.77749(8) 0.0278(3) Uani 1 1 d . . . . .
H35 H 0.8758 -0.1995 0.7909 0.033 Uiso 1 1 calc R U . . .
C36 C 0.75862(15) -0.17829(11) 0.70588(8) 0.0261(3) Uani 1 1 d . . . . .
H36 H 0.8074 -0.2073 0.6703 0.031 Uiso 1 1 calc R U . . .
C37 C 0.64649(15) -0.14135(10) 0.68541(7) 0.0220(3) Uani 1 1 d . . . . .
C38 C 0.60156(15) -0.15367(11) 0.60759(7) 0.0236(3) Uani 1 1 d . . . . .
C39 C 0.64065(18) -0.06800(12) 0.56856(8) 0.0329(3) Uani 1 1 d . . . . .
H39 H 0.6962 0.0017 0.5912 0.039 Uiso 1 1 calc R U . . .
C40 C 0.5977(2) -0.08538(13) 0.49634(8) 0.0376(4) Uani 1 1 d . . . . .
H40 H 0.6243 -0.0280 0.4686 0.045 Uiso 1 1 calc R U . . .
C41 C 0.51586(19) -0.18720(14) 0.46521(8) 0.0370(4) Uani 1 1 d . . . . .
H41 H 0.4845 -0.2014 0.4158 0.044 Uiso 1 1 calc R U . . .
C42 C 0.48082(19) -0.26773(14) 0.50761(8) 0.0387(4) Uani 1 1 d . . . . .
H42 H 0.4239 -0.3377 0.4861 0.046 Uiso 1 1 calc R U . . .
C43 C 0.56680(15) 0.12909(11) 0.75449(7) 0.0226(3) Uani 1 1 d . . . . .
C44 C 0.60824(15) 0.22351(11) 0.81239(7) 0.0236(3) Uani 1 1 d . . . . .
C45 C 0.51971(16) 0.23190(11) 0.86839(7) 0.0252(3) Uani 1 1 d . . . . .
H45 H 0.4318 0.1743 0.8730 0.030 Uiso 1 1 calc R U . . .
C46 C 0.55900(17) 0.32371(11) 0.91751(8) 0.0289(3) Uani 1 1 d . . . . .
H46 H 0.4971 0.3296 0.9550 0.035 Uiso 1 1 calc R U . . .
C47 C 0.68868(17) 0.40674(12) 0.91183(8) 0.0322(3) Uani 1 1 d . . . . .
C48 C 0.78026(18) 0.39797(12) 0.85749(9) 0.0360(4) Uani 1 1 d . . . . .
H48 H 0.8705 0.4542 0.8545 0.043 Uiso 1 1 calc R U . . .
C49 C 0.73943(17) 0.30729(12) 0.80805(8) 0.0306(3) Uani 1 1 d . . . . .
H49 H 0.8014 0.3018 0.7706 0.037 Uiso 1 1 calc R U . . .
C50 C 0.7304(2) 0.50785(14) 0.96273(10) 0.0451(4) Uani 1 1 d . . . . .
C51 C 0.1421(12) 0.4315(9) 0.4219(6) 0.154(5) Uani 0.5 1 d . U P B -1
H51A H 0.2367 0.4418 0.4477 0.231 Uiso 0.5 1 calc R U P B -1
H51B H 0.1601 0.4679 0.3792 0.231 Uiso 0.5 1 calc R U P B -1
H51C H 0.0898 0.3551 0.4077 0.231 Uiso 0.5 1 calc R U P B -1
C52 C 0.0422(5) 0.4809(4) 0.4737(3) 0.0846(16) Uani 0.5 1 d D U P B -1
C53 C 0.1078(8) 0.5216(7) 0.5421(3) 0.068(2) Uani 0.5 1 d D U P B -1
H53 H 0.2062 0.5286 0.5566 0.082 Uiso 0.5 1 calc R U P B -1
C54 C 0.0117(5) 0.5508(4) 0.5869(3) 0.0779(14) Uani 0.5 1 d D U P B -1
H54 H 0.0398 0.5679 0.6367 0.093 Uiso 0.5 1 calc R U P B -1
C55 C -0.1234(8) 0.5564(9) 0.5630(4) 0.100(3) Uani 0.5 1 d D U P B -1
H55 H -0.1798 0.5797 0.5976 0.120 Uiso 0.5 1 calc R U P B -1
C56 C -0.1820(6) 0.5304(4) 0.4921(3) 0.0839(15) Uani 0.5 1 d D U P B -1
H56 H -0.2748 0.5324 0.4754 0.101 Uiso 0.5 1 calc R U P B -1
C57 C -0.0822(7) 0.5009(7) 0.4498(4) 0.067(2) Uani 0.5 1 d D U P B -1
H57 H -0.1013 0.4937 0.3995 0.080 Uiso 0.5 1 calc R U P B -1

loop_
_atom_site_aniso_label
_atom_site_aniso_U_11
_atom_site_aniso_U_22
_atom_site_aniso_U_33
_atom_site_aniso_U_23
_atom_site_aniso_U_13
_atom_site_aniso_U_12
F1 0.0955(9) 0.0274(5) 0.0577(7) -0.0003(5) 0.0349(6) 0.0090(5)
F2 0.0575(7) 0.0509(6) 0.0497(6) -0.0081(5) 0.0093(5) 0.0296(5)
F3 0.0782(8) 0.0636(7) 0.0330(5) -0.0161(5) -0.0092(5) 0.0365(6)
O1 0.0343(6) 0.0276(5) 0.0280(5) 0.0083(4) 0.0016(4) 0.0065(5)
O2 0.0279(6) 0.0315(6) 0.0372(6) -0.0015(5) -0.0017(5) 0.0078(5)
N1 0.0714(11) 0.0850(12) 0.0249(7) -0.0117(7) -0.0110(7) 0.0596(10)
C1 0.0278(7) 0.0215(7) 0.0261(7) 0.0033(5) 0.0014(6) 0.0066(6)
C2 0.0265(7) 0.0210(7) 0.0228(7) 0.0030(5) 0.0017(5) 0.0067(6)
C3 0.0283(7) 0.0200(7) 0.0229(7) 0.0032(5) 0.0019(5) 0.0056(6)
C4 0.0358(8) 0.0222(7) 0.0305(8) 0.0036(6) 0.0063(6) 0.0111(6)
C5 0.0346(8) 0.0268(8) 0.0375(8) 0.0046(6) 0.0116(7) 0.0113(7)
C6 0.0290(8) 0.0256(7) 0.0372(8) 0.0061(6) 0.0073(6) 0.0073(6)
C7 0.0284(7) 0.0212(7) 0.0243(7) 0.0033(5) 0.0031(6) 0.0094(6)
C8 0.0373(8) 0.0240(7) 0.0251(7) 0.0007(6) 0.0017(6) 0.0038(6)
C9 0.0440(9) 0.0311(8) 0.0234(7) 0.0037(6) 0.0067(6) 0.0084(7)
C10 0.0360(8) 0.0264(7) 0.0307(8) 0.0061(6) 0.0112(6) 0.0072(6)
C11 0.0247(7) 0.0228(7) 0.0314(8) 0.0006(6) 0.0037(6) 0.0061(6)
C12 0.0239(7) 0.0225(7) 0.0249(7) 0.0019(5) 0.0032(5) 0.0106(6)
C13 0.0230(7) 0.0236(7) 0.0268(7) 0.0020(6) -0.0001(5) 0.0062(6)
C14 0.0397(9) 0.0469(9) 0.0346(8) 0.0117(7) 0.0044(7) 0.0243(8)
C15 0.0383(9) 0.0594(11) 0.0388(9) 0.0179(8) -0.0037(7) 0.0211(9)
C16 0.0643(13) 0.0902(15) 0.0259(9) -0.0006(9) -0.0106(8) 0.0423(12)
C17 0.109(2) 0.138(2) 0.0267(9) -0.0195(12) -0.0156(11) 0.0978(19)
C18 0.0276(8) 0.0228(7) 0.0243(7) 0.0065(6) 0.0025(6) 0.0062(6)
C19 0.0284(7) 0.0223(7) 0.0233(7) 0.0074(5) 0.0050(5) 0.0082(6)
C20 0.0271(8) 0.0268(7) 0.0281(7) 0.0065(6) 0.0040(6) 0.0075(6)
C21 0.0344(8) 0.0311(8) 0.0281(7) 0.0077(6) 0.0086(6) 0.0149(7)
C22 0.0391(8) 0.0273(7) 0.0211(7) 0.0056(6) 0.0074(6) 0.0125(7)
C23 0.0340(8) 0.0285(7) 0.0219(7) 0.0035(6) 0.0011(6) 0.0084(6)
C24 0.0302(8) 0.0263(7) 0.0245(7) 0.0054(6) 0.0025(6) 0.0110(6)
C25 0.0465(10) 0.0354(8) 0.0284(8) 0.0031(6) 0.0086(7) 0.0159(8)
F4A 0.092(6) 0.030(3) 0.030(3) -0.003(2) 0.002(3) 0.008(3)
F4B 0.039(3) 0.054(4) 0.051(5) -0.027(3) 0.002(2) 0.012(3)
F5A 0.134(7) 0.024(3) 0.046(3) -0.0014(19) 0.012(2) 0.032(4)
F5B 0.168(13) 0.028(2) 0.081(5) -0.003(2) 0.015(5) 0.009(5)
F6A 0.053(3) 0.060(3) 0.087(5) -0.043(3) 0.009(4) -0.016(3)
F6B 0.039(4) 0.100(7) 0.098(7) -0.064(5) -0.027(3) 0.020(4)
O3 0.0311(6) 0.0320(5) 0.0234(5) 0.0091(4) 0.0040(4) 0.0149(5)
O4 0.0285(5) 0.0290(5) 0.0277(5) 0.0033(4) 0.0085(4) 0.0064(4)
N2 0.0358(7) 0.0306(7) 0.0233(6) 0.0042(5) 0.0013(5) 0.0043(6)
C26 0.0255(7) 0.0230(7) 0.0211(7) 0.0040(5) 0.0035(5) 0.0097(6)
C27 0.0226(7) 0.0214(6) 0.0181(6) 0.0030(5) 0.0028(5) 0.0074(5)
C28 0.0226(7) 0.0225(7) 0.0172(6) 0.0021(5) 0.0011(5) 0.0080(6)
C29 0.0242(7) 0.0215(7) 0.0241(7) 0.0016(5) 0.0005(5) 0.0081(6)
C30 0.0230(7) 0.0239(7) 0.0286(7) 0.0015(6) -0.0017(6) 0.0056(6)
C31 0.0221(7) 0.0264(7) 0.0276(7) 0.0041(6) 0.0027(5) 0.0090(6)
C32 0.0214(7) 0.0174(6) 0.0228(7) 0.0037(5) 0.0016(5) 0.0037(5)
C33 0.0248(7) 0.0231(7) 0.0233(7) 0.0012(5) 0.0002(5) 0.0065(6)
C34 0.0265(7) 0.0272(7) 0.0263(7) 0.0050(6) -0.0042(6) 0.0055(6)
C35 0.0205(7) 0.0270(7) 0.0362(8) 0.0082(6) -0.0011(6) 0.0073(6)
C36 0.0220(7) 0.0245(7) 0.0319(7) 0.0048(6) 0.0059(6) 0.0074(6)
C37 0.0203(7) 0.0195(6) 0.0244(7) 0.0043(5) 0.0035(5) 0.0037(5)
C38 0.0229(7) 0.0267(7) 0.0236(7) 0.0039(5) 0.0073(5) 0.0110(6)
C39 0.0458(9) 0.0280(8) 0.0263(7) 0.0052(6) 0.0096(6) 0.0136(7)
C40 0.0566(11) 0.0379(9) 0.0264(8) 0.0120(7) 0.0135(7) 0.0234(8)
C41 0.0435(9) 0.0480(10) 0.0220(7) 0.0061(7) 0.0057(6) 0.0182(8)
C42 0.0444(10) 0.0384(9) 0.0246(8) 0.0015(6) 0.0007(7) 0.0040(7)
C43 0.0232(7) 0.0232(7) 0.0234(7) 0.0056(5) 0.0017(5) 0.0098(6)
C44 0.0244(7) 0.0217(7) 0.0252(7) 0.0042(5) -0.0002(5) 0.0082(6)
C45 0.0268(7) 0.0238(7) 0.0233(7) 0.0039(5) 0.0001(5) 0.0064(6)
C46 0.0333(8) 0.0292(7) 0.0245(7) 0.0023(6) 0.0017(6) 0.0112(6)
C47 0.0334(8) 0.0261(8) 0.0337(8) -0.0026(6) -0.0025(6) 0.0084(7)
C48 0.0289(8) 0.0255(8) 0.0468(9) -0.0009(7) 0.0034(7) 0.0023(6)
C49 0.0277(8) 0.0266(7) 0.0365(8) 0.0027(6) 0.0061(6) 0.0079(6)
C50 0.0448(11) 0.0337(9) 0.0473(11) -0.0077(8) 0.0050(8) 0.0050(8)
C51 0.191(8) 0.042(4) 0.204(8) 0.014(4) 0.152(7) -0.004(4)
C52 0.074(3) 0.059(3) 0.091(4) 0.034(3) -0.032(3) -0.023(2)
C53 0.062(4) 0.044(4) 0.077(3) 0.040(3) -0.014(3) -0.020(4)
C54 0.106(4) 0.062(3) 0.057(3) 0.032(2) 0.002(3) 0.010(3)
C55 0.083(4) 0.088(6) 0.141(5) 0.023(4) 0.059(4) 0.039(4)
C56 0.071(3) 0.060(3) 0.101(4) 0.010(3) 0.037(3) -0.005(3)
C57 0.054(3) 0.045(4) 0.070(3) 0.030(3) -0.004(2) -0.033(3)

_geom_special_details            
; 
 All esds (except the esd in the dihedral angle between two l.s. planes) 
 are estimated using the full covariance matrix.  The cell esds are taken 
 into account individually in the estimation of esds in distances, angles 
 and torsion angles; correlations between esds in cell parameters are only 
 used when they are defined by crystal symmetry.  An approximate (isotropic) 
 treatment of cell esds is used for estimating esds involving l.s. planes. 
;

loop_
_geom_bond_atom_site_label_1
_geom_bond_atom_site_label_2
_geom_bond_distance
_geom_bond_site_symmetry_2
_geom_bond_publ_flag
F1 C25 1.3435(19) . ?
F2 C25 1.3305(19) . ?
F3 C25 1.3307(19) . ?
O1 C1 1.4213(17) . ?
O1 H1 0.89(2) . ?
O2 C18 1.2164(17) . ?
N1 C13 1.329(2) . ?
N1 C17 1.338(2) . ?
C1 C6 1.526(2) . ?
C1 C2 1.5474(19) . ?
C1 H1A 1.0000 . ?
C2 C18 1.5198(19) . ?
C2 C3 1.5420(18) . ?
C2 H2 1.0000 . ?
C3 C7 1.5187(19) . ?
C3 C4 1.534(2) . ?
C3 H3A 1.0000 . ?
C4 C5 1.524(2) . ?
C4 H4A 0.9900 . ?
C4 H4B 0.9900 . ?
C5 C6 1.526(2) . ?
C5 H5A 0.9900 . ?
C5 H5B 0.9900 . ?
C6 H6A 0.9900 . ?
C6 H6B 0.9900 . ?
C7 C8 1.394(2) . ?
C7 C12 1.404(2) . ?
C8 C9 1.383(2) . ?
C8 H8 0.9500 . ?
C9 C10 1.382(2) . ?
C9 H9 0.9500 . ?
C10 C11 1.383(2) . ?
C10 H10 0.9500 . ?
C11 C12 1.395(2) . ?
C11 H11 0.9500 . ?
C12 C13 1.4927(19) . ?
C13 C14 1.378(2) . ?
C14 C15 1.382(2) . ?
C14 H14 0.9500 . ?
C15 C16 1.356(3) . ?
C15 H15 0.9500 . ?
C16 C17 1.368(3) . ?
C16 H16 0.9500 . ?
C17 H17 0.9500 . ?
C18 C19 1.5093(19) . ?
C19 C24 1.395(2) . ?
C19 C20 1.398(2) . ?
C20 C21 1.383(2) . ?
C20 H20 0.9500 . ?
C21 C22 1.387(2) . ?
C21 H21 0.9500 . ?
C22 C23 1.388(2) . ?
C22 C25 1.496(2) . ?
C23 C24 1.386(2) . ?
C23 H23 0.9500 . ?
C24 H24 0.9500 . ?
F4A C50 1.325(9) . ?
F4B C50 1.325(9) . ?
F5A C50 1.364(11) . ?
F5B C50 1.308(14) . ?
F6A C50 1.290(12) . ?
F6B C50 1.367(12) . ?
O3 C26 1.4216(16) . ?
O3 H3 0.91(2) . ?
O4 C43 1.2149(16) . ?
N2 C38 1.3418(18) . ?
N2 C42 1.3436(19) . ?
C26 C31 1.5235(19) . ?
C26 C27 1.5449(18) . ?
C26 H26 1.0000 . ?
C27 C43 1.5174(19) . ?
C27 C28 1.5389(18) . ?
C27 H27 1.0000 . ?
C28 C32 1.5131(18) . ?
C28 C29 1.5359(19) . ?
C28 H28 1.0000 . ?
C29 C30 1.5203(18) . ?
C29 H29A 0.9900 . ?
C29 H29B 0.9900 . ?
C30 C31 1.5253(19) . ?
C30 H30A 0.9900 . ?
C30 H30B 0.9900 . ?
C31 H31A 0.9900 . ?
C31 H31B 0.9900 . ?
C32 C33 1.3963(19) . ?
C32 C37 1.4034(19) . ?
C33 C34 1.385(2) . ?
C33 H33 0.9500 . ?
C34 C35 1.382(2) . ?
C34 H34 0.9500 . ?
C35 C36 1.386(2) . ?
C35 H35 0.9500 . ?
C36 C37 1.3930(19) . ?
C36 H36 0.9500 . ?
C37 C38 1.4940(19) . ?
C38 C39 1.388(2) . ?
C39 C40 1.383(2) . ?
C39 H39 0.9500 . ?
C40 C41 1.379(2) . ?
C40 H40 0.9500 . ?
C41 C42 1.376(2) . ?
C41 H41 0.9500 . ?
C42 H42 0.9500 . ?
C43 C44 1.5081(19) . ?
C44 C45 1.394(2) . ?
C44 C49 1.394(2) . ?
C45 C46 1.387(2) . ?
C45 H45 0.9500 . ?
C46 C47 1.385(2) . ?
C46 H46 0.9500 . ?
C47 C48 1.391(2) . ?
C47 C50 1.495(2) . ?
C48 C49 1.379(2) . ?
C48 H48 0.9500 . ?
C49 H49 0.9500 . ?
C51 C52 1.628(10) . ?
C51 H51A 0.9800 . ?
C51 H51B 0.9800 . ?
C51 H51C 0.9800 . ?
C52 C57 1.387(2) . ?
C52 C53 1.387(2) . ?
C53 C54 1.390(2) . ?
C53 H53 0.9500 . ?
C54 C55 1.395(2) . ?
C54 H54 0.9500 . ?
C55 C56 1.396(2) . ?
C55 H55 0.9500 . ?
C56 C57 1.393(2) . ?
C56 H56 0.9500 . ?
C57 H57 0.9500 . ?

loop_
_geom_angle_atom_site_label_1
_geom_angle_atom_site_label_2
_geom_angle_atom_site_label_3
_geom_angle
_geom_angle_site_symmetry_1
_geom_angle_site_symmetry_3
_geom_angle_publ_flag
C1 O1 H1 108.3(15) . . ?
C13 N1 C17 117.52(15) . . ?
O1 C1 C6 111.92(12) . . ?
O1 C1 C2 106.55(11) . . ?
C6 C1 C2 110.51(11) . . ?
O1 C1 H1A 109.3 . . ?
C6 C1 H1A 109.3 . . ?
C2 C1 H1A 109.3 . . ?
C18 C2 C3 111.51(11) . . ?
C18 C2 C1 110.81(11) . . ?
C3 C2 C1 111.19(11) . . ?
C18 C2 H2 107.7 . . ?
C3 C2 H2 107.7 . . ?
C1 C2 H2 107.7 . . ?
C7 C3 C4 109.25(11) . . ?
C7 C3 C2 113.52(11) . . ?
C4 C3 C2 109.57(11) . . ?
C7 C3 H3A 108.1 . . ?
C4 C3 H3A 108.1 . . ?
C2 C3 H3A 108.1 . . ?
C5 C4 C3 112.19(12) . . ?
C5 C4 H4A 109.2 . . ?
C3 C4 H4A 109.2 . . ?
C5 C4 H4B 109.2 . . ?
C3 C4 H4B 109.2 . . ?
H4A C4 H4B 107.9 . . ?
C4 C5 C6 110.49(12) . . ?
C4 C5 H5A 109.6 . . ?
C6 C5 H5A 109.6 . . ?
C4 C5 H5B 109.6 . . ?
C6 C5 H5B 109.6 . . ?
H5A C5 H5B 108.1 . . ?
C1 C6 C5 111.83(12) . . ?
C1 C6 H6A 109.3 . . ?
C5 C6 H6A 109.3 . . ?
C1 C6 H6B 109.3 . . ?
C5 C6 H6B 109.3 . . ?
H6A C6 H6B 107.9 . . ?
C8 C7 C12 117.94(13) . . ?
C8 C7 C3 120.81(13) . . ?
C12 C7 C3 121.10(12) . . ?
C9 C8 C7 121.73(14) . . ?
C9 C8 H8 119.1 . . ?
C7 C8 H8 119.1 . . ?
C10 C9 C8 120.01(14) . . ?
C10 C9 H9 120.0 . . ?
C8 C9 H9 120.0 . . ?
C9 C10 C11 119.42(14) . . ?
C9 C10 H10 120.3 . . ?
C11 C10 H10 120.3 . . ?
C10 C11 C12 120.96(13) . . ?
C10 C11 H11 119.5 . . ?
C12 C11 H11 119.5 . . ?
C11 C12 C7 119.94(13) . . ?
C11 C12 C13 118.14(12) . . ?
C7 C12 C13 121.91(12) . . ?
N1 C13 C14 121.63(14) . . ?
N1 C13 C12 116.03(12) . . ?
C14 C13 C12 122.28(13) . . ?
C13 C14 C15 119.66(15) . . ?
C13 C14 H14 120.2 . . ?
C15 C14 H14 120.2 . . ?
C16 C15 C14 118.86(16) . . ?
C16 C15 H15 120.6 . . ?
C14 C15 H15 120.6 . . ?
C15 C16 C17 118.24(16) . . ?
C15 C16 H16 120.9 . . ?
C17 C16 H16 120.9 . . ?
N1 C17 C16 124.07(18) . . ?
N1 C17 H17 118.0 . . ?
C16 C17 H17 118.0 . . ?
O2 C18 C19 118.82(13) . . ?
O2 C18 C2 121.45(13) . . ?
C19 C18 C2 119.73(12) . . ?
C24 C19 C20 118.65(13) . . ?
C24 C19 C18 123.44(13) . . ?
C20 C19 C18 117.90(13) . . ?
C21 C20 C19 120.92(14) . . ?
C21 C20 H20 119.5 . . ?
C19 C20 H20 119.5 . . ?
C20 C21 C22 119.64(14) . . ?
C20 C21 H21 120.2 . . ?
C22 C21 H21 120.2 . . ?
C21 C22 C23 120.35(13) . . ?
C21 C22 C25 120.55(14) . . ?
C23 C22 C25 119.05(14) . . ?
C24 C23 C22 119.77(14) . . ?
C24 C23 H23 120.1 . . ?
C22 C23 H23 120.1 . . ?
C23 C24 C19 120.64(14) . . ?
C23 C24 H24 119.7 . . ?
C19 C24 H24 119.7 . . ?
F2 C25 F3 106.27(13) . . ?
F2 C25 F1 106.38(13) . . ?
F3 C25 F1 105.79(14) . . ?
F2 C25 C22 113.47(14) . . ?
F3 C25 C22 112.57(13) . . ?
F1 C25 C22 111.82(12) . . ?
C26 O3 H3 106.7(14) . . ?
C38 N2 C42 117.55(13) . . ?
O3 C26 C31 111.52(11) . . ?
O3 C26 C27 106.83(10) . . ?
C31 C26 C27 110.48(11) . . ?
O3 C26 H26 109.3 . . ?
C31 C26 H26 109.3 . . ?
C27 C26 H26 109.3 . . ?
C43 C27 C28 111.64(11) . . ?
C43 C27 C26 109.86(10) . . ?
C28 C27 C26 110.17(11) . . ?
C43 C27 H27 108.4 . . ?
C28 C27 H27 108.4 . . ?
C26 C27 H27 108.4 . . ?
C32 C28 C29 108.28(10) . . ?
C32 C28 C27 114.59(11) . . ?
C29 C28 C27 109.64(11) . . ?
C32 C28 H28 108.0 . . ?
C29 C28 H28 108.0 . . ?
C27 C28 H28 108.0 . . ?
C30 C29 C28 111.97(11) . . ?
C30 C29 H29A 109.2 . . ?
C28 C29 H29A 109.2 . . ?
C30 C29 H29B 109.2 . . ?
C28 C29 H29B 109.2 . . ?
H29A C29 H29B 107.9 . . ?
C29 C30 C31 111.03(11) . . ?
C29 C30 H30A 109.4 . . ?
C31 C30 H30A 109.4 . . ?
C29 C30 H30B 109.4 . . ?
C31 C30 H30B 109.4 . . ?
H30A C30 H30B 108.0 . . ?
C26 C31 C30 111.55(11) . . ?
C26 C31 H31A 109.3 . . ?
C30 C31 H31A 109.3 . . ?
C26 C31 H31B 109.3 . . ?
C30 C31 H31B 109.3 . . ?
H31A C31 H31B 108.0 . . ?
C33 C32 C37 118.09(12) . . ?
C33 C32 C28 120.96(12) . . ?
C37 C32 C28 120.58(12) . . ?
C34 C33 C32 121.52(13) . . ?
C34 C33 H33 119.2 . . ?
C32 C33 H33 119.2 . . ?
C35 C34 C33 119.97(13) . . ?
C35 C34 H34 120.0 . . ?
C33 C34 H34 120.0 . . ?
C34 C35 C36 119.53(13) . . ?
C34 C35 H35 120.2 . . ?
C36 C35 H35 120.2 . . ?
C35 C36 C37 120.89(13) . . ?
C35 C36 H36 119.6 . . ?
C37 C36 H36 119.6 . . ?
C36 C37 C32 119.98(12) . . ?
C36 C37 C38 118.52(12) . . ?
C32 C37 C38 121.45(12) . . ?
N2 C38 C39 122.16(13) . . ?
N2 C38 C37 115.69(12) . . ?
C39 C38 C37 122.14(13) . . ?
C40 C39 C38 119.16(14) . . ?
C40 C39 H39 120.4 . . ?
C38 C39 H39 120.4 . . ?
C41 C40 C39 119.08(14) . . ?
C41 C40 H40 120.5 . . ?
C39 C40 H40 120.5 . . ?
C42 C41 C40 118.25(14) . . ?
C42 C41 H41 120.9 . . ?
C40 C41 H41 120.9 . . ?
N2 C42 C41 123.79(15) . . ?
N2 C42 H42 118.1 . . ?
C41 C42 H42 118.1 . . ?
O4 C43 C44 119.32(12) . . ?
O4 C43 C27 121.11(12) . . ?
C44 C43 C27 119.56(11) . . ?
C45 C44 C49 118.93(13) . . ?
C45 C44 C43 123.08(12) . . ?
C49 C44 C43 117.97(12) . . ?
C46 C45 C44 120.45(13) . . ?
C46 C45 H45 119.8 . . ?
C44 C45 H45 119.8 . . ?
C47 C46 C45 119.82(14) . . ?
C47 C46 H46 120.1 . . ?
C45 C46 H46 120.1 . . ?
C46 C47 C48 120.25(14) . . ?
C46 C47 C50 120.64(15) . . ?
C48 C47 C50 119.09(14) . . ?
C49 C48 C47 119.69(14) . . ?
C49 C48 H48 120.2 . . ?
C47 C48 H48 120.2 . . ?
C48 C49 C44 120.80(14) . . ?
C48 C49 H49 119.6 . . ?
C44 C49 H49 119.6 . . ?
F5B C50 F4B 107.1(10) . . ?
F6A C50 F4A 111.8(7) . . ?
F6A C50 F5A 103.5(10) . . ?
F4A C50 F5A 104.1(7) . . ?
F5B C50 F6B 107.1(10) . . ?
F4B C50 F6B 101.2(10) . . ?
F6A C50 C47 113.6(6) . . ?
F5B C50 C47 114.6(7) . . ?
F4B C50 C47 113.8(5) . . ?
F4A C50 C47 113.1(5) . . ?
F5A C50 C47 109.8(5) . . ?
F6B C50 C47 112.0(6) . . ?
C52 C51 H51A 109.5 . . ?
C52 C51 H51B 109.5 . . ?
H51A C51 H51B 109.5 . . ?
C52 C51 H51C 109.5 . . ?
H51A C51 H51C 109.5 . . ?
H51B C51 H51C 109.5 . . ?
C57 C52 C53 121.1(5) . . ?
C57 C52 C51 124.1(6) . . ?
C53 C52 C51 113.7(6) . . ?
C52 C53 C54 111.7(5) . . ?
C52 C53 H53 124.2 . . ?
C54 C53 H53 124.2 . . ?
C53 C54 C55 123.8(6) . . ?
C53 C54 H54 118.1 . . ?
C55 C54 H54 118.1 . . ?
C54 C55 C56 124.8(7) . . ?
C54 C55 H55 117.6 . . ?
C56 C55 H55 117.6 . . ?
C57 C56 C55 108.9(6) . . ?
C57 C56 H56 125.5 . . ?
C55 C56 H56 125.5 . . ?
C52 C57 C56 126.6(6) . . ?
C52 C57 H57 116.7 . . ?
C56 C57 H57 116.7 . . ?

loop_
_geom_torsion_atom_site_label_1
_geom_torsion_atom_site_label_2
_geom_torsion_atom_site_label_3
_geom_torsion_atom_site_label_4
_geom_torsion
_geom_torsion_site_symmetry_1
_geom_torsion_site_symmetry_2
_geom_torsion_site_symmetry_3
_geom_torsion_site_symmetry_4
_geom_torsion_publ_flag
O1 C1 C2 C18 -58.86(14) . . . . ?
C6 C1 C2 C18 179.34(11) . . . . ?
O1 C1 C2 C3 65.76(14) . . . . ?
C6 C1 C2 C3 -56.04(15) . . . . ?
C18 C2 C3 C7 -57.39(15) . . . . ?
C1 C2 C3 C7 178.40(11) . . . . ?
C18 C2 C3 C4 -179.83(11) . . . . ?
C1 C2 C3 C4 55.96(14) . . . . ?
C7 C3 C4 C5 178.42(12) . . . . ?
C2 C3 C4 C5 -56.64(15) . . . . ?
C3 C4 C5 C6 56.56(17) . . . . ?
O1 C1 C6 C5 -62.77(15) . . . . ?
C2 C1 C6 C5 55.81(16) . . . . ?
C4 C5 C6 C1 -55.88(17) . . . . ?
C4 C3 C7 C8 80.81(16) . . . . ?
C2 C3 C7 C8 -41.80(18) . . . . ?
C4 C3 C7 C12 -94.63(15) . . . . ?
C2 C3 C7 C12 142.75(13) . . . . ?
C12 C7 C8 C9 -0.3(2) . . . . ?
C3 C7 C8 C9 -175.93(14) . . . . ?
C7 C8 C9 C10 0.6(2) . . . . ?
C8 C9 C10 C11 -0.4(2) . . . . ?
C9 C10 C11 C12 0.0(2) . . . . ?
C10 C11 C12 C7 0.2(2) . . . . ?
C10 C11 C12 C13 179.15(13) . . . . ?
C8 C7 C12 C11 -0.1(2) . . . . ?
C3 C7 C12 C11 175.52(12) . . . . ?
C8 C7 C12 C13 -178.95(13) . . . . ?
C3 C7 C12 C13 -3.4(2) . . . . ?
C17 N1 C13 C14 0.8(3) . . . . ?
C17 N1 C13 C12 178.2(2) . . . . ?
C11 C12 C13 N1 -85.15(18) . . . . ?
C7 C12 C13 N1 93.76(18) . . . . ?
C11 C12 C13 C14 92.24(18) . . . . ?
C7 C12 C13 C14 -88.85(18) . . . . ?
N1 C13 C14 C15 0.0(3) . . . . ?
C12 C13 C14 C15 -177.20(15) . . . . ?
C13 C14 C15 C16 -0.9(3) . . . . ?
C14 C15 C16 C17 0.9(3) . . . . ?
C13 N1 C17 C16 -0.9(4) . . . . ?
C15 C16 C17 N1 0.0(4) . . . . ?
C3 C2 C18 O2 -16.58(18) . . . . ?
C1 C2 C18 O2 107.86(14) . . . . ?
C3 C2 C18 C19 163.79(11) . . . . ?
C1 C2 C18 C19 -71.77(15) . . . . ?
O2 C18 C19 C24 174.67(13) . . . . ?
C2 C18 C19 C24 -5.69(19) . . . . ?
O2 C18 C19 C20 -6.32(19) . . . . ?
C2 C18 C19 C20 173.32(12) . . . . ?
C24 C19 C20 C21 1.0(2) . . . . ?
C18 C19 C20 C21 -178.10(12) . . . . ?
C19 C20 C21 C22 0.9(2) . . . . ?
C20 C21 C22 C23 -1.9(2) . . . . ?
C20 C21 C22 C25 175.55(13) . . . . ?
C21 C22 C23 C24 1.0(2) . . . . ?
C25 C22 C23 C24 -176.50(13) . . . . ?
C22 C23 C24 C19 0.9(2) . . . . ?
C20 C19 C24 C23 -1.9(2) . . . . ?
C18 C19 C24 C23 177.13(12) . . . . ?
C21 C22 C25 F2 17.6(2) . . . . ?
C23 C22 C25 F2 -164.99(13) . . . . ?
C21 C22 C25 F3 138.31(15) . . . . ?
C23 C22 C25 F3 -44.25(19) . . . . ?
C21 C22 C25 F1 -102.76(17) . . . . ?
C23 C22 C25 F1 74.68(18) . . . . ?
O3 C26 C27 C43 59.84(13) . . . . ?
C31 C26 C27 C43 -178.69(11) . . . . ?
O3 C26 C27 C28 -63.56(13) . . . . ?
C31 C26 C27 C28 57.90(14) . . . . ?
C43 C27 C28 C32 58.15(14) . . . . ?
C26 C27 C28 C32 -179.49(10) . . . . ?
C43 C27 C28 C29 -179.87(10) . . . . ?
C26 C27 C28 C29 -57.51(13) . . . . ?
C32 C28 C29 C30 -177.50(11) . . . . ?
C27 C28 C29 C30 56.82(14) . . . . ?
C28 C29 C30 C31 -55.44(15) . . . . ?
O3 C26 C31 C30 62.14(14) . . . . ?
C27 C26 C31 C30 -56.51(14) . . . . ?
C29 C30 C31 C26 55.09(15) . . . . ?
C29 C28 C32 C33 -79.12(15) . . . . ?
C27 C28 C32 C33 43.60(17) . . . . ?
C29 C28 C32 C37 93.85(14) . . . . ?
C27 C28 C32 C37 -143.42(12) . . . . ?
C37 C32 C33 C34 -0.8(2) . . . . ?
C28 C32 C33 C34 172.33(12) . . . . ?
C32 C33 C34 C35 0.5(2) . . . . ?
C33 C34 C35 C36 0.3(2) . . . . ?
C34 C35 C36 C37 -0.8(2) . . . . ?
C35 C36 C37 C32 0.5(2) . . . . ?
C35 C36 C37 C38 -177.08(12) . . . . ?
C33 C32 C37 C36 0.32(19) . . . . ?
C28 C32 C37 C36 -172.85(12) . . . . ?
C33 C32 C37 C38 177.81(12) . . . . ?
C28 C32 C37 C38 4.64(19) . . . . ?
C42 N2 C38 C39 -0.2(2) . . . . ?
C42 N2 C38 C37 -179.48(13) . . . . ?
C36 C37 C38 N2 73.78(16) . . . . ?
C32 C37 C38 N2 -103.75(15) . . . . ?
C36 C37 C38 C39 -105.49(16) . . . . ?
C32 C37 C38 C39 76.99(18) . . . . ?
N2 C38 C39 C40 -0.4(2) . . . . ?
C37 C38 C39 C40 178.78(14) . . . . ?
C38 C39 C40 C41 0.7(2) . . . . ?
C39 C40 C41 C42 -0.3(2) . . . . ?
C38 N2 C42 C41 0.6(2) . . . . ?
C40 C41 C42 N2 -0.4(3) . . . . ?
C28 C27 C43 O4 24.90(17) . . . . ?
C26 C27 C43 O4 -97.64(14) . . . . ?
C28 C27 C43 C44 -156.60(11) . . . . ?
C26 C27 C43 C44 80.87(14) . . . . ?
O4 C43 C44 C45 171.74(13) . . . . ?
C27 C43 C44 C45 -6.79(19) . . . . ?
O4 C43 C44 C49 -6.36(19) . . . . ?
C27 C43 C44 C49 175.11(12) . . . . ?
C49 C44 C45 C46 2.3(2) . . . . ?
C43 C44 C45 C46 -175.83(12) . . . . ?
C44 C45 C46 C47 -1.4(2) . . . . ?
C45 C46 C47 C48 -0.6(2) . . . . ?
C45 C46 C47 C50 177.89(15) . . . . ?
C46 C47 C48 C49 1.7(2) . . . . ?
C50 C47 C48 C49 -176.79(15) . . . . ?
C47 C48 C49 C44 -0.9(2) . . . . ?
C45 C44 C49 C48 -1.1(2) . . . . ?
C43 C44 C49 C48 177.07(13) . . . . ?
C46 C47 C50 F6A 147.2(9) . . . . ?
C48 C47 C50 F6A -34.2(9) . . . . ?
C46 C47 C50 F5B -113.1(15) . . . . ?
C48 C47 C50 F5B 65.4(15) . . . . ?
C46 C47 C50 F4B 10.6(6) . . . . ?
C48 C47 C50 F4B -170.9(6) . . . . ?
C46 C47 C50 F4A 18.4(6) . . . . ?
C48 C47 C50 F4A -163.1(6) . . . . ?
C46 C47 C50 F5A -97.4(9) . . . . ?
C48 C47 C50 F5A 81.1(9) . . . . ?
C46 C47 C50 F6B 124.6(15) . . . . ?
C48 C47 C50 F6B -56.9(15) . . . . ?
C57 C52 C53 C54 19.2(13) . . . . ?
C51 C52 C53 C54 -172.6(6) . . . . ?
C52 C53 C54 C55 -10.7(11) . . . . ?
C53 C54 C55 C56 2.3(15) . . . . ?
C54 C55 C56 C57 -1.5(13) . . . . ?
C53 C52 C57 C56 -21.6(14) . . . . ?
C51 C52 C57 C56 171.5(7) . . . . ?
C55 C56 C57 C52 11.0(12) . . . . ?

loop_
_geom_hbond_atom_site_label_D
_geom_hbond_atom_site_label_H
_geom_hbond_atom_site_label_A
_geom_hbond_distance_DH
_geom_hbond_distance_HA
_geom_hbond_distance_DA
_geom_hbond_angle_DHA
_geom_hbond_site_symmetry_A
O1 H1 N2 0.89(2) 2.00(2) 2.8782(16) 168(2) 1_565
O3 H3 N1 0.91(2) 1.90(2) 2.8010(17) 171(2) .

_refine_diff_density_max         0.529
_refine_diff_density_min         -0.338
_refine_diff_density_rms         0.038

_shelx_res_file                  
; 
  
    007-15013.res created by SHELXL-2014/7 
  
TITL JAB1-412 
CELL 1.54187 9.6325 13.413 18.8693 96.651 91.573 109.521 
ZERR 2 0.0002 0.0003 0.0013 0.007 0.007 0.008 
LATT 1 
SFAC C H F N O 
UNIT 107 96 12 4 8 
DFIX 1.396 0.002 C54 C53 C55 C54 C56 C55 C57 C56 C57 C52 C53 C52 
RIGU F4A > F6B 
RIGU C51 C52 C53 C55 C56 C57 C54 
  
L.S. 10 
TEMP -180 
SIZE 0.20 0.20 0.04 
BOND $H 
MORE -1 
CONF 
ACTA 
  
EQIV $1 x, y+1, z 
HTAB O1 N2_$1 
HTAB O3 N1 
  
WGHT    0.046300    0.869100 
FVAR       0.45218   0.51021 
F1    3    0.326158    1.002106    0.952606    11.00000    0.09552    0.02739 = 
         0.05771   -0.00035    0.03491    0.00903 
F2    3    0.116673    0.928468    0.993791    11.00000    0.05754    0.05090 = 
         0.04971   -0.00809    0.00934    0.02962 
F3    3    0.312649    0.920785    1.044206    11.00000    0.07819    0.06361 = 
         0.03301   -0.01607   -0.00921    0.03649 
O1    5    0.363294    0.587005    0.663059    11.00000    0.03431    0.02756 = 
         0.02796    0.00832    0.00156    0.00646 
H1    2    0.424669    0.635201    0.639473    11.00000    0.06614 
O2    5    0.073568    0.491820    0.751247    11.00000    0.02787    0.03147 = 
         0.03717   -0.00151   -0.00167    0.00781 
N1    4    0.090791    0.150274    0.612535    11.00000    0.07137    0.08496 = 
         0.02489   -0.01171   -0.01101    0.05962 
C1    1    0.438844    0.583644    0.728026    11.00000    0.02783    0.02150 = 
         0.02614    0.00334    0.00140    0.00658 
AFIX  13 
H1A   2    0.472252    0.655984    0.756829    11.00000   -1.20000 
AFIX   0 
C2    1    0.325684    0.503783    0.769096    11.00000    0.02646    0.02098 = 
         0.02278    0.00296    0.00167    0.00673 
AFIX  13 
H2    2    0.375053    0.503833    0.816423    11.00000   -1.20000 
AFIX   0 
C3    1    0.278428    0.389417    0.729021    11.00000    0.02830    0.01998 = 
         0.02291    0.00323    0.00193    0.00557 
AFIX  13 
H3A   2    0.229824    0.388978    0.681415    11.00000   -1.20000 
AFIX   0 
C4    1    0.415504    0.357610    0.716169    11.00000    0.03580    0.02216 = 
         0.03048    0.00358    0.00631    0.01106 
AFIX  23 
H4A   2    0.462903    0.354982    0.762810    11.00000   -1.20000 
H4B   2    0.384793    0.285261    0.688767    11.00000   -1.20000 
AFIX   0 
C5    1    0.527306    0.435388    0.675343    11.00000    0.03463    0.02682 = 
         0.03746    0.00459    0.01157    0.01129 
AFIX  23 
H5A   2    0.483622    0.433228    0.626840    11.00000   -1.20000 
H5B   2    0.615748    0.413915    0.670223    11.00000   -1.20000 
AFIX   0 
C6    1    0.572270    0.548663    0.714735    11.00000    0.02903    0.02563 = 
         0.03719    0.00607    0.00727    0.00726 
AFIX  23 
H6A   2    0.625421    0.552173    0.761119    11.00000   -1.20000 
H6B   2    0.640607    0.598456    0.686122    11.00000   -1.20000 
AFIX   0 
C7    1    0.170432    0.306949    0.767952    11.00000    0.02843    0.02118 = 
         0.02429    0.00327    0.00312    0.00945 
C8    1    0.189257    0.309740    0.841770    11.00000    0.03728    0.02404 = 
         0.02512    0.00074    0.00165    0.00379 
AFIX  43 
H8    2    0.267084    0.366761    0.868124    11.00000   -1.20000 
AFIX   0 
C9    1    0.097631    0.231699    0.877627    11.00000    0.04395    0.03112 = 
         0.02345    0.00368    0.00673    0.00843 
AFIX  43 
H9    2    0.112373    0.235898    0.928024    11.00000   -1.20000 
AFIX   0 
C10   1   -0.015432    0.147561    0.840147    11.00000    0.03603    0.02635 = 
         0.03072    0.00612    0.01121    0.00721 
AFIX  43 
H10   2   -0.078246    0.093522    0.864526    11.00000   -1.20000 
AFIX   0 
C11   1   -0.036296    0.142749    0.766839    11.00000    0.02473    0.02281 = 
         0.03137    0.00058    0.00374    0.00611 
AFIX  43 
H11   2   -0.113956    0.084993    0.741008    11.00000   -1.20000 
AFIX   0 
C12   1    0.055063    0.221489    0.730283    11.00000    0.02394    0.02247 = 
         0.02490    0.00191    0.00317    0.01056 
C13   1    0.027648    0.210510    0.651046    11.00000    0.02295    0.02356 = 
         0.02682    0.00198   -0.00006    0.00620 
C14   1   -0.062608    0.256205    0.619415    11.00000    0.03970    0.04688 = 
         0.03461    0.01172    0.00436    0.02426 
AFIX  43 
H14   2   -0.106499    0.299008    0.648012    11.00000   -1.20000 
AFIX   0 
C15   1   -0.088917    0.239439    0.545908    11.00000    0.03830    0.05936 = 
         0.03882    0.01787   -0.00373    0.02110 
AFIX  43 
H15   2   -0.152022    0.269582    0.523439    11.00000   -1.20000 
AFIX   0 
C16   1   -0.023106    0.179210    0.506380    11.00000    0.06430    0.09018 = 
         0.02589   -0.00061   -0.01061    0.04230 
AFIX  43 
H16   2   -0.037910    0.167020    0.455693    11.00000   -1.20000 
AFIX   0 
C17   1    0.065158    0.136480    0.541433    11.00000    0.10934    0.13821 = 
         0.02673   -0.01948   -0.01563    0.09776 
AFIX  43 
H17   2    0.111103    0.094392    0.513540    11.00000   -1.20000 
AFIX   0 
C18   1    0.193254    0.538816    0.783286    11.00000    0.02764    0.02284 = 
         0.02434    0.00646    0.00254    0.00616 
C19   1    0.209579    0.634306    0.837901    11.00000    0.02840    0.02231 = 
         0.02327    0.00744    0.00503    0.00815 
C20   1    0.089858    0.670776    0.843931    11.00000    0.02706    0.02679 = 
         0.02809    0.00649    0.00400    0.00753 
AFIX  43 
H20   2    0.001083    0.633948    0.815021    11.00000   -1.20000 
AFIX   0 
C21   1    0.098837    0.759727    0.891395    11.00000    0.03438    0.03107 = 
         0.02813    0.00766    0.00865    0.01488 
AFIX  43 
H21   2    0.016286    0.783198    0.895525    11.00000   -1.20000 
AFIX   0 
C22   1    0.228991    0.814469    0.932925    11.00000    0.03914    0.02727 = 
         0.02112    0.00559    0.00739    0.01252 
C23   1    0.348462    0.778635    0.928539    11.00000    0.03398    0.02852 = 
         0.02187    0.00352    0.00113    0.00838 
AFIX  43 
H23   2    0.436949    0.815729    0.957602    11.00000   -1.20000 
AFIX   0 
C24   1    0.338168    0.688543    0.881604    11.00000    0.03015    0.02631 = 
         0.02451    0.00537    0.00252    0.01102 
AFIX  43 
H24   2    0.419466    0.663492    0.879176    11.00000   -1.20000 
AFIX   0 
C25   1    0.244943    0.915352    0.980723    11.00000    0.04651    0.03539 = 
         0.02844    0.00315    0.00857    0.01591 
  
PART 1 
F4A   3    0.658922    0.497123    1.021922    21.00000    0.09211    0.03048 = 
         0.02953   -0.00294    0.00213    0.00820 
PART 0 
PART 2 
F4B   3    0.647383    0.501924    1.017971   -21.00000    0.03906    0.05384 = 
         0.05083   -0.02665    0.00193    0.01223 
PART 0 
PART 1 
F5A   3    0.690170    0.582594    0.932547    21.00000    0.13445    0.02394 = 
         0.04604   -0.00137    0.01213    0.03221 
PART 0 
PART 2 
F5B   3    0.729958    0.591708    0.933686   -21.00000    0.16751    0.02832 = 
         0.08118   -0.00295    0.01462    0.00888 
PART 0 
PART 1 
F6A   3    0.871032    0.552919    0.976600    21.00000    0.05271    0.06029 = 
         0.08703   -0.04298    0.00910   -0.01643 
PART 0 
PART 2 
F6B   3    0.867243    0.532235    0.996539   -21.00000    0.03918    0.10044 = 
         0.09839   -0.06362   -0.02683    0.02015 
PART 0 
O3    5    0.306277    0.072969    0.662917    11.00000    0.03112    0.03196 = 
         0.02338    0.00905    0.00399    0.01490 
H3    2    0.230254    0.095133    0.650263    11.00000    0.06160 
O4    5    0.640837    0.132598    0.703135    11.00000    0.02851    0.02905 = 
         0.02775    0.00329    0.00853    0.00644 
N2    4    0.522427   -0.253089    0.577678    11.00000    0.03581    0.03061 = 
         0.02325    0.00422    0.00127    0.00432 
C26   1    0.290935    0.053461    0.735247    11.00000    0.02550    0.02302 = 
         0.02108    0.00405    0.00349    0.00974 
AFIX  13 
H26   2    0.284393    0.118241    0.765018    11.00000   -1.20000 
AFIX   0 
C27   1    0.431477    0.032519    0.760411    11.00000    0.02260    0.02143 = 
         0.01809    0.00296    0.00284    0.00735 
AFIX  13 
H27   2    0.424914    0.021062    0.811820    11.00000   -1.20000 
AFIX   0 
C28   1    0.441177   -0.068953    0.716798    11.00000    0.02261    0.02245 = 
         0.01723    0.00213    0.00114    0.00797 
AFIX  13 
H28   2    0.444801   -0.057887    0.665282    11.00000   -1.20000 
AFIX   0 
C29   1    0.301862   -0.164141    0.724359    11.00000    0.02415    0.02149 = 
         0.02405    0.00163    0.00054    0.00809 
AFIX  23 
H29A  2    0.307130   -0.228558    0.694761    11.00000   -1.20000 
H29B  2    0.298046   -0.177807    0.774839    11.00000   -1.20000 
AFIX   0 
C30   1    0.161840   -0.144370    0.701358    11.00000    0.02302    0.02392 = 
         0.02856    0.00145   -0.00167    0.00562 
AFIX  23 
H30A  2    0.074659   -0.205351    0.709992    11.00000   -1.20000 
H30B  2    0.159839   -0.139071    0.649469    11.00000   -1.20000 
AFIX   0 
C31   1    0.153761   -0.041867    0.742501    11.00000    0.02208    0.02635 = 
         0.02755    0.00410    0.00268    0.00902 
AFIX  23 
H31A  2    0.065323   -0.028335    0.724161    11.00000   -1.20000 
H31B  2    0.143523   -0.050609    0.793688    11.00000   -1.20000 
AFIX   0 
C32   1    0.574607   -0.097545    0.737589    11.00000    0.02144    0.01743 = 
         0.02284    0.00366    0.00156    0.00372 
C33   1    0.619512   -0.092046    0.809356    11.00000    0.02479    0.02312 = 
         0.02334    0.00117    0.00021    0.00646 
AFIX  43 
H33   2    0.572950   -0.061782    0.845380    11.00000   -1.20000 
AFIX   0 
C34   1    0.730404   -0.129707    0.829238    11.00000    0.02651    0.02716 = 
         0.02634    0.00502   -0.00421    0.00552 
AFIX  43 
H34   2    0.758558   -0.125622    0.878427    11.00000   -1.20000 
AFIX   0 
C35   1    0.800047   -0.173220    0.777487    11.00000    0.02050    0.02698 = 
         0.03621    0.00817   -0.00105    0.00733 
AFIX  43 
H35   2    0.875783   -0.199472    0.790905    11.00000   -1.20000 
AFIX   0 
C36   1    0.758625   -0.178288    0.705884    11.00000    0.02200    0.02450 = 
         0.03190    0.00480    0.00589    0.00743 
AFIX  43 
H36   2    0.807356   -0.207345    0.670281    11.00000   -1.20000 
AFIX   0 
C37   1    0.646493   -0.141350    0.685409    11.00000    0.02035    0.01948 = 
         0.02443    0.00430    0.00350    0.00370 
C38   1    0.601557   -0.153669    0.607586    11.00000    0.02291    0.02672 = 
         0.02364    0.00395    0.00731    0.01103 
C39   1    0.640653   -0.068001    0.568556    11.00000    0.04584    0.02795 = 
         0.02635    0.00519    0.00965    0.01355 
AFIX  43 
H39   2    0.696176    0.001680    0.591156    11.00000   -1.20000 
AFIX   0 
C40   1    0.597741   -0.085377    0.496336    11.00000    0.05658    0.03794 = 
         0.02640    0.01204    0.01354    0.02336 
AFIX  43 
H40   2    0.624314   -0.027950    0.468566    11.00000   -1.20000 
AFIX   0 
C41   1    0.515862   -0.187204    0.465209    11.00000    0.04348    0.04803 = 
         0.02202    0.00610    0.00565    0.01820 
AFIX  43 
H41   2    0.484477   -0.201372    0.415779    11.00000   -1.20000 
AFIX   0 
C42   1    0.480818   -0.267733    0.507613    11.00000    0.04445    0.03842 = 
         0.02465    0.00148    0.00070    0.00397 
AFIX  43 
H42   2    0.423907   -0.337749    0.486115    11.00000   -1.20000 
AFIX   0 
C43   1    0.566802    0.129092    0.754494    11.00000    0.02320    0.02322 = 
         0.02341    0.00560    0.00165    0.00981 
C44   1    0.608238    0.223513    0.812390    11.00000    0.02439    0.02166 = 
         0.02522    0.00416   -0.00025    0.00816 
C45   1    0.519708    0.231900    0.868393    11.00000    0.02681    0.02384 = 
         0.02332    0.00386    0.00009    0.00637 
AFIX  43 
H45   2    0.431847    0.174335    0.872951    11.00000   -1.20000 
AFIX   0 
C46   1    0.559001    0.323709    0.917512    11.00000    0.03330    0.02916 = 
         0.02447    0.00228    0.00168    0.01116 
AFIX  43 
H46   2    0.497115    0.329616    0.954953    11.00000   -1.20000 
AFIX   0 
C47   1    0.688680    0.406738    0.911828    11.00000    0.03340    0.02612 = 
         0.03373   -0.00257   -0.00247    0.00841 
C48   1    0.780258    0.397972    0.857494    11.00000    0.02892    0.02550 = 
         0.04684   -0.00092    0.00344    0.00226 
AFIX  43 
H48   2    0.870524    0.454191    0.854453    11.00000   -1.20000 
AFIX   0 
C49   1    0.739428    0.307293    0.808050    11.00000    0.02765    0.02664 = 
         0.03647    0.00274    0.00615    0.00788 
AFIX  43 
H49   2    0.801435    0.301838    0.770577    11.00000   -1.20000 
AFIX   0 
C50   1    0.730431    0.507851    0.962732    11.00000    0.04485    0.03368 = 
         0.04731   -0.00765    0.00499    0.00496 
  
PART -1 
C51   1    0.142125    0.431501    0.421905    10.50000    0.19123    0.04153 = 
         0.20394    0.01398    0.15166   -0.00373 
AFIX 137 
H51A  2    0.236657    0.441805    0.447655    10.50000   -1.50000 
H51B  2    0.160062    0.467875    0.379175    10.50000   -1.50000 
H51C  2    0.089822    0.355071    0.407694    10.50000   -1.50000 
AFIX   0 
C52   1    0.042163    0.480931    0.473725    10.50000    0.07386    0.05858 = 
         0.09061    0.03366   -0.03186   -0.02291 
C53   1    0.107776    0.521569    0.542120    10.50000    0.06230    0.04350 = 
         0.07672    0.04041   -0.01427   -0.02022 
AFIX  43 
H53   2    0.206210    0.528574    0.556567    10.50000   -1.20000 
AFIX   0 
C54   1    0.011709    0.550785    0.586923    10.50000    0.10599    0.06242 = 
         0.05677    0.03164    0.00152    0.00993 
AFIX  43 
H54   2    0.039755    0.567889    0.636698    10.50000   -1.20000 
AFIX   0 
C55   1   -0.123434    0.556444    0.563042    10.50000    0.08253    0.08798 = 
         0.14106    0.02300    0.05906    0.03898 
AFIX  43 
H55   2   -0.179791    0.579748    0.597569    10.50000   -1.20000 
AFIX   0 
C56   1   -0.181992    0.530383    0.492132    10.50000    0.07054    0.06034 = 
         0.10134    0.01025    0.03652   -0.00550 
AFIX  43 
H56   2   -0.274826    0.532425    0.475439    10.50000   -1.20000 
AFIX   0 
C57   1   -0.082191    0.500896    0.449821    10.50000    0.05366    0.04471 = 
         0.06964    0.03039   -0.00353   -0.03301 
AFIX  43 
H57   2   -0.101273    0.493743    0.399489    10.50000   -1.20000 
  
PART 0 
AFIX   0 
HKLF 4 
  
REM  JAB1-412 
REM R1 =  0.0394 for    7081 Fo > 4sig(Fo)  and  0.0428 for all    7910 data 
REM    659 parameters refined using     51 restraints 
  
END 
  
WGHT      0.0463      0.8691 
  
REM Highest difference peak  0.529,  deepest hole -0.338,  1-sigma level  0.038 
Q1    1   0.0000  0.5000  0.5000  10.50000  0.05    0.53 
Q2    1   0.0883  0.4326  0.4038  11.00000  0.05    0.44 
Q3    1  -0.2684  0.6001  0.5123  11.00000  0.05    0.26 
Q4    1  -0.1439  0.5417  0.5361  11.00000  0.05    0.23 
Q5    1   0.0514  0.0591  0.5247  11.00000  0.05    0.19 
Q6    1   0.5801  0.1747  0.7827  11.00000  0.05    0.18 
Q7    1   0.3031  0.4426  0.7485  11.00000  0.05    0.17 
Q8    1  -0.1390  0.4537  0.3882  11.00000  0.05    0.17 
Q9    1   0.4397 -0.0173  0.7398  11.00000  0.05    0.17 
Q10   1   0.1809  0.1450  0.5082  11.00000  0.05    0.17 
Q11   1  -0.0144  0.1222  0.5370  11.00000  0.05    0.16 
Q12   1   0.3458  0.3774  0.7217  11.00000  0.05    0.15 
Q13   1   0.4888  0.0759  0.7600  11.00000  0.05    0.15 
Q14   1   0.0882  0.2803  0.7503  11.00000  0.05    0.15 
Q15   1   0.4038  0.0202  0.7931  11.00000  0.05    0.15 
Q16   1   0.1510  0.1955  0.6061  11.00000  0.05    0.15 
Q17   1   0.0279  0.1510  0.6328  11.00000  0.05    0.14 
Q18   1   0.5041  0.5617  0.7203  11.00000  0.05    0.14 
Q19   1   0.2668  0.5191  0.7809  11.00000  0.05    0.14 
Q20   1   0.3606  0.0411  0.7484  11.00000  0.05    0.14 
;
_shelx_res_checksum              69884

_exptl_crystal_recrystallization_method 
'Re-crystallisation from solvent: Toluene, Hexane'
####################################################################### 
# 
# This file contains crystal structure data downloaded from the 
# Cambridge Structural Database (CSD) hosted by the Cambridge 
# Crystallographic Data Centre (CCDC).
# 
# Full information about CCDC data access policies and citation 
# guidelines are available at http://www.ccdc.cam.ac.uk/access/V1 
# 
# Audit and citation data items may have been added by the CCDC. 
# Please retain this information to preserve the provenance of 
# this file and to allow appropriate attribution of the data. 
# 
#######################################################################

data_007-15127
_database_code_depnum_ccdc_archive 'CCDC 1431932'
_audit_update_record             
;
2015-10-16 deposited with the CCDC.
2015-11-23 downloaded from the CCDC.
;

_audit_creation_method           SHELXL-2014/7
_shelx_SHELXL_version_number     2014/7
_chemical_name_systematic        
'Cp*Rhodium(III) Enolate of 1-phenyl-3-(2-(pyridin-2-yl)phenyl)propan-1-one'
_chemical_name_common            ?
_chemical_melting_point          377
_chemical_formula_moiety         'C24 B F20, C30 H31 N O Rh'
_chemical_formula_sum            'C54 H31 B F20 N O Rh'
_chemical_formula_weight         1203.52

loop_
_atom_type_symbol
_atom_type_description
_atom_type_scat_dispersion_real
_atom_type_scat_dispersion_imag
_atom_type_scat_source
C C 0.0181 0.0091 'International Tables Vol C Tables 4.2.6.8 and 6.1.1.4'
H H 0.0000 0.0000 'International Tables Vol C Tables 4.2.6.8 and 6.1.1.4'
B B 0.0090 0.0039 'International Tables Vol C Tables 4.2.6.8 and 6.1.1.4'
F F 0.0727 0.0534 'International Tables Vol C Tables 4.2.6.8 and 6.1.1.4'
N N 0.0311 0.0180 'International Tables Vol C Tables 4.2.6.8 and 6.1.1.4'
O O 0.0492 0.0322 'International Tables Vol C Tables 4.2.6.8 and 6.1.1.4'
Rh Rh 0.0927 3.6045 'International Tables Vol C Tables 4.2.6.8 and 6.1.1.4'

_space_group_crystal_system      triclinic
_space_group_IT_number           2
_space_group_name_H-M_alt        'P -1'
_space_group_name_Hall           '-P 1'

_shelx_space_group_comment       
; 
The symmetry employed for this shelxl refinement is uniquely defined 
by the following loop, which should always be used as a source of 
symmetry information in preference to the above space-group names. 
They are only intended as comments. 
;

loop_
_space_group_symop_operation_xyz
'x, y, z'
'-x, -y, -z'

_cell_length_a                   11.8540(8)
_cell_length_b                   13.0781(9)
_cell_length_c                   16.1540(11)
_cell_angle_alpha                79.702(2)
_cell_angle_beta                 80.128(2)
_cell_angle_gamma                73.163(2)
_cell_volume                     2339.2(3)
_cell_formula_units_Z            2
_cell_measurement_temperature    93(2)
_cell_measurement_reflns_used    -403
_cell_measurement_theta_min      2.8
_cell_measurement_theta_max      68.3

_exptl_crystal_description       Block
_exptl_crystal_colour            Orange
_exptl_crystal_density_meas      ?
_exptl_crystal_density_method    'not measured'
_exptl_crystal_density_diffrn    1.709
_exptl_crystal_F_000             1200
_exptl_transmission_factor_min   ?
_exptl_transmission_factor_max   ?
_exptl_crystal_size_max          0.080
_exptl_crystal_size_mid          0.080
_exptl_crystal_size_min          0.040
_exptl_absorpt_coefficient_mu    4.074
_shelx_estimated_absorpt_T_min   0.736
_shelx_estimated_absorpt_T_max   0.854
_exptl_absorpt_correction_type   multi-scan
_exptl_absorpt_correction_T_min  0.788
_exptl_absorpt_correction_T_max  1.000
_exptl_absorpt_process_details   'Jacobson, R. (1998) Private Communication'
_exptl_absorpt_special_details   ?
_diffrn_ambient_temperature      93(2)
_diffrn_radiation_wavelength     1.54178
_diffrn_radiation_type           CuK\a
_diffrn_source                   'Sealed Tube'
_diffrn_measurement_device_type  'Rigaku Saturn 944+ CCD'
_diffrn_measurement_method       \w
_diffrn_detector_area_resol_mean 22.2
_diffrn_reflns_number            75602
_diffrn_reflns_av_unetI/netI     0.0278
_diffrn_reflns_av_R_equivalents  0.0573
_diffrn_reflns_limit_h_min       -14
_diffrn_reflns_limit_h_max       14
_diffrn_reflns_limit_k_min       -15
_diffrn_reflns_limit_k_max       15
_diffrn_reflns_limit_l_min       -19
_diffrn_reflns_limit_l_max       19
_diffrn_reflns_theta_min         2.803
_diffrn_reflns_theta_max         68.095
_diffrn_reflns_theta_full        67.679
_diffrn_measured_fraction_theta_max 0.969
_diffrn_measured_fraction_theta_full 0.977
_diffrn_reflns_Laue_measured_fraction_max 0.969
_diffrn_reflns_Laue_measured_fraction_full 0.977
_diffrn_reflns_point_group_measured_fraction_max 0.969
_diffrn_reflns_point_group_measured_fraction_full 0.977
_reflns_number_total             8279
_reflns_number_gt                7906
_reflns_threshold_expression     'I > 2\s(I)'
_reflns_Friedel_coverage         0.000
_reflns_Friedel_fraction_max     .
_reflns_Friedel_fraction_full    .

_reflns_special_details          
; 
 Reflections were merged by SHELXL according to the crystal 
 class for the calculation of statistics and refinement. 
  
 _reflns_Friedel_fraction is defined as the number of unique 
 Friedel pairs measured divided by the number that would be 
 possible theoretically, ignoring centric projections and 
 systematic absences. 
;

_computing_data_collection       'CrystalClear-SM Expert 2.0 r15 (Rigaku, 2011)'
_computing_cell_refinement       'CrystalClear-SM Expert 2.0 r15 (Rigaku, 2011)'
_computing_data_reduction        'CrystalClear-SM Expert 2.0 r15 (Rigaku, 2011)'
_computing_structure_solution    'SHELXT-2014/5 (Sheldrick, 2014)'
_computing_structure_refinement  'SHELXL-2014/7 (Sheldrick, 2014)'
_computing_molecular_graphics    
; 
Dolomanov, O.V.; Bourhis, L.J.; Gildea, R.J.; Howard, J.A.K.; Puschmann, H., 
OLEX2: A complete structure solution, refinement and analysis program 
(2009). J. Appl. Cryst., 42, 339-341. 
;
_computing_publication_material  'SHELXL-2013/2 (Sheldrick, 2014)'
_refine_special_details          
; 
Dolomanov, O.V.; Bourhis, L.J.; Gildea, R.J.; Howard, J.A.K.; Puschmann, H., 
OLEX2: A complete structure solution, refinement and analysis program 
(2009). J. Appl. Cryst., 42, 339-341. 
;
_refine_ls_structure_factor_coef Fsqd
_refine_ls_matrix_type           full
_refine_ls_weighting_scheme      calc
_refine_ls_weighting_details     
'w=1/[\s^2^(Fo^2^)+(0.0410P)^2^+0.6328P] where P=(Fo^2^+2Fc^2^)/3'
_atom_sites_solution_primary     direct
_atom_sites_solution_secondary   difmap
_atom_sites_solution_hydrogens   mixed
_refine_ls_hydrogen_treatment    mixed
_refine_ls_extinction_method     none
_refine_ls_extinction_coef       .
_refine_ls_number_reflns         8279
_refine_ls_number_parameters     712
_refine_ls_number_restraints     0
_refine_ls_R_factor_all          0.0260
_refine_ls_R_factor_gt           0.0250
_refine_ls_wR_factor_ref         0.0731
_refine_ls_wR_factor_gt          0.0727
_refine_ls_goodness_of_fit_ref   1.126
_refine_ls_restrained_S_all      1.126
_refine_ls_shift/su_max          0.001
_refine_ls_shift/su_mean         0.000

loop_
_atom_site_label
_atom_site_type_symbol
_atom_site_fract_x
_atom_site_fract_y
_atom_site_fract_z
_atom_site_U_iso_or_equiv
_atom_site_adp_type
_atom_site_occupancy
_atom_site_site_symmetry_order
_atom_site_calc_flag
_atom_site_refinement_flags_posn
_atom_site_refinement_flags_adp
_atom_site_refinement_flags_occupancy
_atom_site_disorder_assembly
_atom_site_disorder_group
Rh1 Rh 0.05729(2) 0.80525(2) 0.21613(2) 0.01797(6) Uani 1 1 d . . . . .
O1 O 0.09985(12) 0.65410(11) 0.29897(8) 0.0224(3) Uani 1 1 d . . . . .
N1 N 0.21727(15) 0.81906(13) 0.25114(10) 0.0204(3) Uani 1 1 d . . . . .
C1 C -0.00954(18) 0.70057(15) 0.32633(12) 0.0200(4) Uani 1 1 d . . . . .
C2 C -0.03372(18) 0.80956(15) 0.34393(12) 0.0194(4) Uani 1 1 d . . . . .
H2 H -0.121(2) 0.8525(16) 0.3476(12) 0.013(5) Uiso 1 1 d . . . . .
C3 C 0.03496(18) 0.84309(15) 0.40065(12) 0.0201(4) Uani 1 1 d . . . . .
H3A H -0.0032 0.8350 0.4601 0.024 Uiso 1 1 calc R U . . .
H3B H 0.1171 0.7957 0.3981 0.024 Uiso 1 1 calc R U . . .
C4 C 0.03797(18) 0.95910(15) 0.37260(12) 0.0199(4) Uani 1 1 d . . . . .
C5 C -0.05257(18) 1.04225(16) 0.40475(13) 0.0235(4) Uani 1 1 d . . . . .
H5 H -0.1148 1.0250 0.4453 0.028 Uiso 1 1 calc R U . . .
C6 C -0.0543(2) 1.15001(17) 0.37902(14) 0.0270(4) Uani 1 1 d . . . . .
H6 H -0.1184 1.2053 0.4006 0.032 Uiso 1 1 calc R U . . .
C7 C 0.0375(2) 1.17652(17) 0.32195(14) 0.0285(5) Uani 1 1 d . . . . .
H7 H 0.0374 1.2499 0.3049 0.034 Uiso 1 1 calc R U . . .
C8 C 0.12927(19) 1.09539(17) 0.28995(13) 0.0266(4) Uani 1 1 d . . . . .
H8 H 0.1928 1.1135 0.2513 0.032 Uiso 1 1 calc R U . . .
C9 C 0.12988(18) 0.98690(16) 0.31366(12) 0.0211(4) Uani 1 1 d . . . . .
C10 C 0.23360(18) 0.90380(16) 0.28088(12) 0.0213(4) Uani 1 1 d . . . . .
C11 C 0.34749(19) 0.91248(17) 0.28216(14) 0.0283(5) Uani 1 1 d . . . . .
H11 H 0.3576 0.9722 0.3032 0.034 Uiso 1 1 calc R U . . .
C12 C 0.4455(2) 0.83534(19) 0.25316(15) 0.0325(5) Uani 1 1 d . . . . .
H12 H 0.5234 0.8421 0.2525 0.039 Uiso 1 1 calc R U . . .
C13 C 0.42864(19) 0.74778(18) 0.22499(14) 0.0292(5) Uani 1 1 d . . . . .
H13 H 0.4946 0.6927 0.2053 0.035 Uiso 1 1 calc R U . . .
C14 C 0.31375(18) 0.74189(16) 0.22600(13) 0.0243(4) Uani 1 1 d . . . . .
H14 H 0.3025 0.6806 0.2081 0.029 Uiso 1 1 calc R U . . .
C15 C -0.10211(18) 0.64387(15) 0.32828(12) 0.0217(4) Uani 1 1 d . . . . .
C16 C -0.21942(19) 0.68506(16) 0.36270(14) 0.0261(4) Uani 1 1 d . . . . .
H16 H -0.2420 0.7517 0.3849 0.031 Uiso 1 1 calc R U . . .
C17 C -0.3038(2) 0.62925(18) 0.36483(15) 0.0334(5) Uani 1 1 d . . . . .
H17 H -0.3840 0.6585 0.3872 0.040 Uiso 1 1 calc R U . . .
C18 C -0.2704(2) 0.53060(18) 0.33416(16) 0.0362(5) Uani 1 1 d . . . . .
H18 H -0.3280 0.4927 0.3350 0.043 Uiso 1 1 calc R U . . .
C19 C -0.1533(2) 0.48770(18) 0.30251(15) 0.0330(5) Uani 1 1 d . . . . .
H19 H -0.1305 0.4194 0.2830 0.040 Uiso 1 1 calc R U . . .
C20 C -0.0689(2) 0.54327(16) 0.29892(13) 0.0257(4) Uani 1 1 d . . . . .
H20 H 0.0112 0.5134 0.2766 0.031 Uiso 1 1 calc R U . . .
C21 C -0.0043(2) 0.77202(18) 0.10523(13) 0.0297(5) Uani 1 1 d . . . . .
C22 C -0.09184(19) 0.85825(18) 0.14304(12) 0.0280(5) Uani 1 1 d . . . . .
C23 C -0.03809(19) 0.94442(17) 0.13918(12) 0.0252(4) Uani 1 1 d . . . . .
C24 C 0.08096(19) 0.91114(16) 0.09766(12) 0.0242(4) Uani 1 1 d . . . . .
C25 C 0.1027(2) 0.80473(17) 0.07721(12) 0.0268(4) Uani 1 1 d . . . . .
C26 C -0.0211(3) 0.6669(2) 0.09289(15) 0.0436(6) Uani 1 1 d . . . . .
H26A H 0.0505 0.6089 0.1044 0.065 Uiso 1 1 calc R U . . .
H26B H -0.0353 0.6706 0.0343 0.065 Uiso 1 1 calc R U . . .
H26C H -0.0894 0.6523 0.1319 0.065 Uiso 1 1 calc R U . . .
C27 C -0.2186(2) 0.8620(2) 0.17529(15) 0.0412(6) Uani 1 1 d . . . . .
H27A H -0.2282 0.7887 0.1862 0.062 Uiso 1 1 calc R U . . .
H27B H -0.2693 0.9056 0.1328 0.062 Uiso 1 1 calc R U . . .
H27C H -0.2415 0.8943 0.2280 0.062 Uiso 1 1 calc R U . . .
C28 C -0.0989(2) 1.05213(18) 0.16692(15) 0.0377(6) Uani 1 1 d . . . . .
H28A H -0.1611 1.0446 0.2142 0.057 Uiso 1 1 calc R U . . .
H28B H -0.1346 1.1017 0.1195 0.057 Uiso 1 1 calc R U . . .
H28C H -0.0408 1.0808 0.1852 0.057 Uiso 1 1 calc R U . . .
C29 C 0.1662(2) 0.97961(19) 0.07710(14) 0.0341(5) Uani 1 1 d . . . . .
H29A H 0.1461 1.0322 0.1172 0.051 Uiso 1 1 calc R U . . .
H29B H 0.1611 1.0177 0.0193 0.051 Uiso 1 1 calc R U . . .
H29C H 0.2472 0.9338 0.0814 0.051 Uiso 1 1 calc R U . . .
C30 C 0.2167(2) 0.7408(2) 0.03263(15) 0.0403(6) Uani 1 1 d . . . . .
H30A H 0.2829 0.7673 0.0406 0.060 Uiso 1 1 calc R U . . .
H30B H 0.2106 0.7491 -0.0281 0.060 Uiso 1 1 calc R U . . .
H30C H 0.2308 0.6645 0.0564 0.060 Uiso 1 1 calc R U . . .
F1 F 0.28508(10) 0.22783(9) 0.35572(7) 0.0237(2) Uani 1 1 d . . . . .
F2 F 0.11249(11) 0.32890(10) 0.46485(8) 0.0314(3) Uani 1 1 d . . . . .
F3 F 0.11059(11) 0.52814(10) 0.49874(8) 0.0331(3) Uani 1 1 d . . . . .
F4 F 0.28960(11) 0.61747(9) 0.42412(8) 0.0291(3) Uani 1 1 d . . . . .
F5 F 0.45910(10) 0.52034(9) 0.31276(7) 0.0244(2) Uani 1 1 d . . . . .
F6 F 0.60707(10) 0.32572(9) 0.39029(7) 0.0241(2) Uani 1 1 d . . . . .
F7 F 0.69196(12) 0.17993(10) 0.51767(7) 0.0324(3) Uani 1 1 d . . . . .
F8 F 0.68639(12) -0.02897(10) 0.52821(8) 0.0367(3) Uani 1 1 d . . . . .
F9 F 0.59237(11) -0.08738(9) 0.40625(8) 0.0335(3) Uani 1 1 d . . . . .
F10 F 0.50673(11) 0.05476(9) 0.28041(8) 0.0282(3) Uani 1 1 d . . . . .
F11 F 0.62211(10) 0.15657(10) 0.14318(8) 0.0293(3) Uani 1 1 d . . . . .
F12 F 0.55376(13) 0.08866(12) 0.01892(9) 0.0443(4) Uani 1 1 d . . . . .
F13 F 0.32054(14) 0.15228(13) -0.00836(9) 0.0473(4) Uani 1 1 d . . . . .
F14 F 0.15952(12) 0.28630(11) 0.09246(8) 0.0370(3) Uani 1 1 d . . . . .
F15 F 0.22540(10) 0.36303(10) 0.21059(7) 0.0288(3) Uani 1 1 d . . . . .
F16 F 0.75474(10) 0.25934(9) 0.23961(7) 0.0250(2) Uani 1 1 d . . . . .
F17 F 0.87934(11) 0.37261(11) 0.12904(8) 0.0342(3) Uani 1 1 d . . . . .
F18 F 0.77008(13) 0.55030(12) 0.02742(9) 0.0422(3) Uani 1 1 d . . . . .
F19 F 0.52758(12) 0.60981(10) 0.03755(8) 0.0378(3) Uani 1 1 d . . . . .
F20 F 0.39955(10) 0.49618(9) 0.14729(7) 0.0275(3) Uani 1 1 d . . . . .
C31 C 0.37789(17) 0.37071(15) 0.32491(12) 0.0187(4) Uani 1 1 d . . . . .
C32 C 0.28778(18) 0.32662(15) 0.36919(12) 0.0203(4) Uani 1 1 d . . . . .
C33 C 0.19799(18) 0.37672(16) 0.42673(12) 0.0237(4) Uani 1 1 d . . . . .
C34 C 0.19729(18) 0.47609(17) 0.44457(12) 0.0239(4) Uani 1 1 d . . . . .
C35 C 0.28742(18) 0.52148(15) 0.40568(12) 0.0223(4) Uani 1 1 d . . . . .
C36 C 0.37408(17) 0.46920(15) 0.34742(12) 0.0202(4) Uani 1 1 d . . . . .
C37 C 0.55124(17) 0.20031(15) 0.32706(12) 0.0188(4) Uani 1 1 d . . . . .
C38 C 0.60116(17) 0.22359(15) 0.39146(12) 0.0203(4) Uani 1 1 d . . . . .
C39 C 0.64564(18) 0.15035(17) 0.45802(13) 0.0240(4) Uani 1 1 d . . . . .
C40 C 0.64337(19) 0.04424(16) 0.46365(13) 0.0266(4) Uani 1 1 d . . . . .
C41 C 0.59655(18) 0.01566(16) 0.40222(14) 0.0249(4) Uani 1 1 d . . . . .
C42 C 0.55260(17) 0.09261(16) 0.33625(13) 0.0212(4) Uani 1 1 d . . . . .
C43 C 0.42785(18) 0.25981(15) 0.18743(12) 0.0203(4) Uani 1 1 d . . . . .
C44 C 0.50474(19) 0.19172(16) 0.13297(13) 0.0249(4) Uani 1 1 d . . . . .
C45 C 0.4721(2) 0.15480(18) 0.06849(13) 0.0310(5) Uani 1 1 d . . . . .
C46 C 0.3555(2) 0.18626(19) 0.05450(13) 0.0327(5) Uani 1 1 d . . . . .
C47 C 0.27462(19) 0.25451(18) 0.10491(13) 0.0280(5) Uani 1 1 d . . . . .
C48 C 0.31181(19) 0.29140(16) 0.16813(12) 0.0236(4) Uani 1 1 d . . . . .
C49 C 0.56913(17) 0.37168(15) 0.20088(12) 0.0193(4) Uani 1 1 d . . . . .
C50 C 0.69195(18) 0.34641(15) 0.19236(12) 0.0208(4) Uani 1 1 d . . . . .
C51 C 0.75970(18) 0.40447(17) 0.13540(13) 0.0249(4) Uani 1 1 d . . . . .
C52 C 0.7052(2) 0.49396(18) 0.08339(13) 0.0288(5) Uani 1 1 d . . . . .
C53 C 0.5830(2) 0.52312(17) 0.08872(13) 0.0265(4) Uani 1 1 d . . . . .
C54 C 0.51941(18) 0.46245(16) 0.14594(12) 0.0224(4) Uani 1 1 d . . . . .
B1 B 0.4822(2) 0.30074(17) 0.25994(14) 0.0191(4) Uani 1 1 d . . . . .

loop_
_atom_site_aniso_label
_atom_site_aniso_U_11
_atom_site_aniso_U_22
_atom_site_aniso_U_33
_atom_site_aniso_U_23
_atom_site_aniso_U_13
_atom_site_aniso_U_12
Rh1 0.01958(9) 0.02014(9) 0.01599(8) -0.00202(6) -0.00295(6) -0.00796(6)
O1 0.0218(8) 0.0207(7) 0.0246(7) -0.0006(5) -0.0043(6) -0.0063(6)
N1 0.0226(9) 0.0202(8) 0.0187(8) 0.0011(6) -0.0022(7) -0.0087(7)
C1 0.0231(11) 0.0212(9) 0.0158(9) 0.0021(7) -0.0045(8) -0.0078(8)
C2 0.0209(11) 0.0211(9) 0.0179(9) -0.0016(7) -0.0010(7) -0.0096(8)
C3 0.0229(10) 0.0230(10) 0.0165(9) -0.0011(7) -0.0024(7) -0.0105(8)
C4 0.0220(10) 0.0232(10) 0.0186(9) -0.0034(7) -0.0058(8) -0.0102(8)
C5 0.0225(11) 0.0278(10) 0.0236(10) -0.0056(8) -0.0049(8) -0.0096(9)
C6 0.0272(12) 0.0249(10) 0.0314(11) -0.0081(8) -0.0072(9) -0.0064(9)
C7 0.0321(12) 0.0210(10) 0.0353(12) -0.0035(8) -0.0071(9) -0.0103(9)
C8 0.0269(12) 0.0268(11) 0.0296(11) -0.0011(8) -0.0024(9) -0.0148(9)
C9 0.0215(10) 0.0230(10) 0.0223(10) -0.0032(8) -0.0057(8) -0.0097(8)
C10 0.0239(11) 0.0230(10) 0.0196(9) 0.0010(7) -0.0025(8) -0.0127(8)
C11 0.0260(12) 0.0294(11) 0.0335(12) -0.0039(9) -0.0019(9) -0.0148(10)
C12 0.0211(12) 0.0365(12) 0.0414(13) -0.0012(10) -0.0020(9) -0.0136(10)
C13 0.0224(11) 0.0285(11) 0.0339(12) -0.0005(9) 0.0004(9) -0.0071(9)
C14 0.0241(11) 0.0220(10) 0.0263(10) 0.0003(8) -0.0013(8) -0.0088(9)
C15 0.0252(11) 0.0201(9) 0.0218(10) 0.0002(8) -0.0063(8) -0.0089(8)
C16 0.0249(11) 0.0210(10) 0.0336(11) 0.0016(8) -0.0064(9) -0.0096(9)
C17 0.0257(12) 0.0305(11) 0.0446(13) 0.0053(10) -0.0074(10) -0.0130(10)
C18 0.0373(14) 0.0307(12) 0.0490(14) 0.0035(10) -0.0162(11) -0.0214(11)
C19 0.0430(14) 0.0236(10) 0.0396(13) -0.0005(9) -0.0167(11) -0.0156(10)
C20 0.0302(12) 0.0219(10) 0.0261(10) -0.0019(8) -0.0075(9) -0.0074(9)
C21 0.0442(14) 0.0335(11) 0.0173(10) 0.0007(8) -0.0122(9) -0.0175(10)
C22 0.0280(12) 0.0416(12) 0.0171(10) 0.0006(8) -0.0101(8) -0.0124(10)
C23 0.0267(11) 0.0292(11) 0.0187(9) -0.0016(8) -0.0073(8) -0.0042(9)
C24 0.0306(12) 0.0267(10) 0.0144(9) 0.0021(7) -0.0036(8) -0.0089(9)
C25 0.0355(12) 0.0282(11) 0.0159(9) -0.0013(8) -0.0035(8) -0.0082(9)
C26 0.0707(19) 0.0432(14) 0.0297(12) -0.0034(10) -0.0166(12) -0.0301(14)
C27 0.0278(13) 0.0689(17) 0.0284(12) 0.0033(11) -0.0104(10) -0.0176(12)
C28 0.0434(15) 0.0311(12) 0.0322(12) -0.0051(9) -0.0122(10) 0.0051(11)
C29 0.0403(14) 0.0339(12) 0.0292(11) 0.0065(9) -0.0053(10) -0.0176(11)
C30 0.0513(16) 0.0357(12) 0.0247(11) -0.0046(9) 0.0031(10) -0.0018(12)
F1 0.0247(6) 0.0201(5) 0.0283(6) -0.0009(4) -0.0008(5) -0.0120(5)
F2 0.0247(7) 0.0372(7) 0.0331(7) -0.0048(5) 0.0070(5) -0.0155(6)
F3 0.0271(7) 0.0369(7) 0.0317(7) -0.0122(5) 0.0069(5) -0.0048(6)
F4 0.0334(7) 0.0210(6) 0.0338(6) -0.0087(5) -0.0030(5) -0.0063(5)
F5 0.0250(6) 0.0204(6) 0.0295(6) -0.0028(5) 0.0016(5) -0.0118(5)
F6 0.0307(7) 0.0183(5) 0.0273(6) -0.0006(4) -0.0082(5) -0.0116(5)
F7 0.0382(7) 0.0370(7) 0.0250(6) 0.0029(5) -0.0118(5) -0.0145(6)
F8 0.0376(8) 0.0284(6) 0.0371(7) 0.0147(5) -0.0087(6) -0.0071(6)
F9 0.0351(7) 0.0148(5) 0.0473(8) 0.0013(5) 0.0024(6) -0.0091(5)
F10 0.0323(7) 0.0219(6) 0.0367(7) -0.0051(5) -0.0053(5) -0.0155(5)
F11 0.0229(6) 0.0320(6) 0.0356(7) -0.0118(5) 0.0034(5) -0.0113(5)
F12 0.0486(9) 0.0540(9) 0.0393(8) -0.0281(7) 0.0113(6) -0.0242(7)
F13 0.0618(10) 0.0666(10) 0.0315(7) -0.0138(7) -0.0101(7) -0.0386(8)
F14 0.0334(7) 0.0524(8) 0.0321(7) 0.0059(6) -0.0139(6) -0.0235(6)
F15 0.0218(6) 0.0351(7) 0.0285(6) -0.0023(5) -0.0056(5) -0.0058(5)
F16 0.0191(6) 0.0262(6) 0.0281(6) 0.0003(5) -0.0020(5) -0.0067(5)
F17 0.0218(7) 0.0475(8) 0.0342(7) -0.0028(6) 0.0037(5) -0.0166(6)
F18 0.0409(8) 0.0491(8) 0.0371(7) 0.0123(6) 0.0036(6) -0.0285(7)
F19 0.0423(8) 0.0328(7) 0.0344(7) 0.0147(5) -0.0065(6) -0.0145(6)
F20 0.0229(6) 0.0257(6) 0.0312(6) 0.0047(5) -0.0045(5) -0.0066(5)
C31 0.0185(10) 0.0196(9) 0.0178(9) 0.0014(7) -0.0041(7) -0.0062(8)
C32 0.0207(10) 0.0190(9) 0.0220(10) -0.0007(7) -0.0052(8) -0.0063(8)
C33 0.0195(10) 0.0281(10) 0.0232(10) 0.0011(8) -0.0004(8) -0.0099(9)
C34 0.0198(10) 0.0280(10) 0.0197(10) -0.0038(8) 0.0007(8) -0.0012(9)
C35 0.0246(11) 0.0186(9) 0.0233(10) -0.0026(7) -0.0060(8) -0.0037(8)
C36 0.0196(10) 0.0207(9) 0.0204(9) 0.0015(7) -0.0032(8) -0.0077(8)
C37 0.0163(10) 0.0188(9) 0.0212(9) -0.0016(7) 0.0022(7) -0.0078(8)
C38 0.0186(10) 0.0172(9) 0.0253(10) -0.0012(7) 0.0003(8) -0.0076(8)
C39 0.0215(11) 0.0268(10) 0.0243(10) 0.0009(8) -0.0040(8) -0.0092(9)
C40 0.0204(11) 0.0232(10) 0.0297(11) 0.0088(8) -0.0007(8) -0.0046(9)
C41 0.0212(11) 0.0153(9) 0.0348(11) 0.0007(8) 0.0048(9) -0.0068(8)
C42 0.0169(10) 0.0205(9) 0.0268(10) -0.0031(8) 0.0008(8) -0.0080(8)
C43 0.0228(10) 0.0206(9) 0.0196(9) 0.0008(7) -0.0014(8) -0.0122(8)
C44 0.0259(11) 0.0266(10) 0.0258(10) -0.0037(8) 0.0002(8) -0.0146(9)
C45 0.0387(13) 0.0346(12) 0.0249(11) -0.0092(9) 0.0056(9) -0.0203(10)
C46 0.0459(14) 0.0420(13) 0.0214(10) -0.0027(9) -0.0048(9) -0.0299(11)
C47 0.0289(12) 0.0370(12) 0.0234(10) 0.0067(9) -0.0085(9) -0.0205(10)
C48 0.0268(11) 0.0258(10) 0.0195(9) 0.0018(8) -0.0010(8) -0.0133(9)
C49 0.0223(10) 0.0194(9) 0.0187(9) -0.0048(7) -0.0007(8) -0.0093(8)
C50 0.0249(11) 0.0205(9) 0.0188(9) -0.0031(7) -0.0025(8) -0.0090(8)
C51 0.0201(11) 0.0336(11) 0.0251(10) -0.0075(8) 0.0023(8) -0.0143(9)
C52 0.0363(13) 0.0336(11) 0.0206(10) 0.0011(8) 0.0036(9) -0.0229(10)
C53 0.0338(12) 0.0248(10) 0.0209(10) 0.0034(8) -0.0039(9) -0.0118(9)
C54 0.0224(11) 0.0239(10) 0.0218(10) -0.0024(8) -0.0007(8) -0.0093(9)
B1 0.0183(11) 0.0173(10) 0.0231(11) -0.0013(8) -0.0026(9) -0.0078(9)

_geom_special_details            
; 
 All esds (except the esd in the dihedral angle between two l.s. planes) 
 are estimated using the full covariance matrix.  The cell esds are taken 
 into account individually in the estimation of esds in distances, angles 
 and torsion angles; correlations between esds in cell parameters are only 
 used when they are defined by crystal symmetry.  An approximate (isotropic) 
 treatment of cell esds is used for estimating esds involving l.s. planes. 
;

loop_
_geom_bond_atom_site_label_1
_geom_bond_atom_site_label_2
_geom_bond_distance
_geom_bond_site_symmetry_2
_geom_bond_publ_flag
Rh1 N1 2.1334(16) . ?
Rh1 C23 2.149(2) . ?
Rh1 O1 2.1588(13) . ?
Rh1 C2 2.1614(19) . ?
Rh1 C22 2.171(2) . ?
Rh1 C24 2.1801(19) . ?
Rh1 C21 2.200(2) . ?
Rh1 C25 2.217(2) . ?
Rh1 C1 2.2235(18) . ?
O1 C1 1.300(2) . ?
N1 C14 1.345(3) . ?
N1 C10 1.358(2) . ?
C1 C2 1.441(3) . ?
C1 C15 1.485(3) . ?
C2 C3 1.517(3) . ?
C2 H2 1.03(2) . ?
C3 C4 1.513(3) . ?
C3 H3A 0.9900 . ?
C3 H3B 0.9900 . ?
C4 C5 1.392(3) . ?
C4 C9 1.406(3) . ?
C5 C6 1.391(3) . ?
C5 H5 0.9500 . ?
C6 C7 1.383(3) . ?
C6 H6 0.9500 . ?
C7 C8 1.383(3) . ?
C7 H7 0.9500 . ?
C8 C9 1.400(3) . ?
C8 H8 0.9500 . ?
C9 C10 1.477(3) . ?
C10 C11 1.391(3) . ?
C11 C12 1.375(3) . ?
C11 H11 0.9500 . ?
C12 C13 1.382(3) . ?
C12 H12 0.9500 . ?
C13 C14 1.383(3) . ?
C13 H13 0.9500 . ?
C14 H14 0.9500 . ?
C15 C16 1.393(3) . ?
C15 C20 1.404(3) . ?
C16 C17 1.391(3) . ?
C16 H16 0.9500 . ?
C17 C18 1.390(3) . ?
C17 H17 0.9500 . ?
C18 C19 1.382(4) . ?
C18 H18 0.9500 . ?
C19 C20 1.385(3) . ?
C19 H19 0.9500 . ?
C20 H20 0.9500 . ?
C21 C25 1.430(3) . ?
C21 C22 1.440(3) . ?
C21 C26 1.497(3) . ?
C22 C23 1.434(3) . ?
C22 C27 1.493(3) . ?
C23 C24 1.433(3) . ?
C23 C28 1.494(3) . ?
C24 C25 1.428(3) . ?
C24 C29 1.495(3) . ?
C25 C30 1.507(3) . ?
C26 H26A 0.9800 . ?
C26 H26B 0.9800 . ?
C26 H26C 0.9800 . ?
C27 H27A 0.9800 . ?
C27 H27B 0.9800 . ?
C27 H27C 0.9800 . ?
C28 H28A 0.9800 . ?
C28 H28B 0.9800 . ?
C28 H28C 0.9800 . ?
C29 H29A 0.9800 . ?
C29 H29B 0.9800 . ?
C29 H29C 0.9800 . ?
C30 H30A 0.9800 . ?
C30 H30B 0.9800 . ?
C30 H30C 0.9800 . ?
F1 C32 1.358(2) . ?
F2 C33 1.346(2) . ?
F3 C34 1.336(2) . ?
F4 C35 1.349(2) . ?
F5 C36 1.356(2) . ?
F6 C38 1.354(2) . ?
F7 C39 1.348(2) . ?
F8 C40 1.344(2) . ?
F9 C41 1.352(2) . ?
F10 C42 1.356(2) . ?
F11 C44 1.362(2) . ?
F12 C45 1.350(3) . ?
F13 C46 1.346(2) . ?
F14 C47 1.345(3) . ?
F15 C48 1.353(2) . ?
F16 C50 1.351(2) . ?
F17 C51 1.349(2) . ?
F18 C52 1.343(2) . ?
F19 C53 1.349(2) . ?
F20 C54 1.358(2) . ?
C31 C36 1.386(3) . ?
C31 C32 1.390(3) . ?
C31 B1 1.646(3) . ?
C32 C33 1.379(3) . ?
C33 C34 1.378(3) . ?
C34 C35 1.376(3) . ?
C35 C36 1.378(3) . ?
C37 C42 1.385(3) . ?
C37 C38 1.398(3) . ?
C37 B1 1.656(3) . ?
C38 C39 1.373(3) . ?
C39 C40 1.382(3) . ?
C40 C41 1.369(3) . ?
C41 C42 1.387(3) . ?
C43 C48 1.390(3) . ?
C43 C44 1.390(3) . ?
C43 B1 1.660(3) . ?
C44 C45 1.376(3) . ?
C45 C46 1.370(3) . ?
C46 C47 1.369(3) . ?
C47 C48 1.387(3) . ?
C49 C50 1.384(3) . ?
C49 C54 1.393(3) . ?
C49 B1 1.653(3) . ?
C50 C51 1.385(3) . ?
C51 C52 1.375(3) . ?
C52 C53 1.378(3) . ?
C53 C54 1.377(3) . ?

loop_
_geom_angle_atom_site_label_1
_geom_angle_atom_site_label_2
_geom_angle_atom_site_label_3
_geom_angle
_geom_angle_site_symmetry_1
_geom_angle_site_symmetry_3
_geom_angle_publ_flag
N1 Rh1 C23 115.14(7) . . ?
N1 Rh1 O1 82.21(6) . . ?
C23 Rh1 O1 161.95(7) . . ?
N1 Rh1 C2 93.17(7) . . ?
C23 Rh1 C2 106.80(8) . . ?
O1 Rh1 C2 65.33(6) . . ?
N1 Rh1 C22 153.09(7) . . ?
C23 Rh1 C22 38.78(8) . . ?
O1 Rh1 C22 124.48(7) . . ?
C2 Rh1 C22 101.06(8) . . ?
N1 Rh1 C24 90.51(7) . . ?
C23 Rh1 C24 38.67(8) . . ?
O1 Rh1 C24 153.41(7) . . ?
C2 Rh1 C24 140.94(8) . . ?
C22 Rh1 C24 64.14(8) . . ?
N1 Rh1 C21 138.34(8) . . ?
C23 Rh1 C21 64.50(8) . . ?
O1 Rh1 C21 106.46(7) . . ?
C2 Rh1 C21 127.84(8) . . ?
C22 Rh1 C21 38.46(9) . . ?
C24 Rh1 C21 63.34(8) . . ?
N1 Rh1 C25 101.90(7) . . ?
C23 Rh1 C25 64.56(8) . . ?
O1 Rh1 C25 118.81(7) . . ?
C2 Rh1 C25 164.74(8) . . ?
C22 Rh1 C25 64.14(8) . . ?
C24 Rh1 C25 37.90(8) . . ?
C21 Rh1 C25 37.77(8) . . ?
N1 Rh1 C1 103.60(6) . . ?
C23 Rh1 C1 130.00(8) . . ?
O1 Rh1 C1 34.46(6) . . ?
C2 Rh1 C1 38.33(7) . . ?
C22 Rh1 C1 101.69(7) . . ?
C24 Rh1 C1 165.81(8) . . ?
C21 Rh1 C1 105.49(7) . . ?
C25 Rh1 C1 137.05(7) . . ?
C1 O1 Rh1 75.49(10) . . ?
C14 N1 C10 118.38(17) . . ?
C14 N1 Rh1 113.10(13) . . ?
C10 N1 Rh1 127.43(14) . . ?
O1 C1 C2 116.53(17) . . ?
O1 C1 C15 118.68(17) . . ?
C2 C1 C15 124.43(18) . . ?
O1 C1 Rh1 70.05(10) . . ?
C2 C1 Rh1 68.51(10) . . ?
C15 C1 Rh1 126.47(13) . . ?
C1 C2 C3 123.38(18) . . ?
C1 C2 Rh1 73.17(11) . . ?
C3 C2 Rh1 111.55(13) . . ?
C1 C2 H2 115.2(11) . . ?
C3 C2 H2 112.8(11) . . ?
Rh1 C2 H2 114.3(11) . . ?
C4 C3 C2 110.31(15) . . ?
C4 C3 H3A 109.6 . . ?
C2 C3 H3A 109.6 . . ?
C4 C3 H3B 109.6 . . ?
C2 C3 H3B 109.6 . . ?
H3A C3 H3B 108.1 . . ?
C5 C4 C9 117.95(18) . . ?
C5 C4 C3 120.06(17) . . ?
C9 C4 C3 121.99(17) . . ?
C6 C5 C4 121.72(19) . . ?
C6 C5 H5 119.1 . . ?
C4 C5 H5 119.1 . . ?
C7 C6 C5 119.9(2) . . ?
C7 C6 H6 120.1 . . ?
C5 C6 H6 120.1 . . ?
C8 C7 C6 119.50(19) . . ?
C8 C7 H7 120.3 . . ?
C6 C7 H7 120.3 . . ?
C7 C8 C9 120.93(19) . . ?
C7 C8 H8 119.5 . . ?
C9 C8 H8 119.5 . . ?
C8 C9 C4 119.96(18) . . ?
C8 C9 C10 118.30(18) . . ?
C4 C9 C10 121.54(17) . . ?
N1 C10 C11 120.65(19) . . ?
N1 C10 C9 119.97(17) . . ?
C11 C10 C9 119.38(17) . . ?
C12 C11 C10 120.50(19) . . ?
C12 C11 H11 119.7 . . ?
C10 C11 H11 119.7 . . ?
C11 C12 C13 118.7(2) . . ?
C11 C12 H12 120.7 . . ?
C13 C12 H12 120.7 . . ?
C12 C13 C14 118.7(2) . . ?
C12 C13 H13 120.6 . . ?
C14 C13 H13 120.6 . . ?
N1 C14 C13 122.98(19) . . ?
N1 C14 H14 118.5 . . ?
C13 C14 H14 118.5 . . ?
C16 C15 C20 119.19(18) . . ?
C16 C15 C1 121.75(18) . . ?
C20 C15 C1 118.97(19) . . ?
C17 C16 C15 120.4(2) . . ?
C17 C16 H16 119.8 . . ?
C15 C16 H16 119.8 . . ?
C18 C17 C16 119.9(2) . . ?
C18 C17 H17 120.1 . . ?
C16 C17 H17 120.1 . . ?
C19 C18 C17 119.9(2) . . ?
C19 C18 H18 120.0 . . ?
C17 C18 H18 120.0 . . ?
C18 C19 C20 120.7(2) . . ?
C18 C19 H19 119.6 . . ?
C20 C19 H19 119.7 . . ?
C19 C20 C15 119.8(2) . . ?
C19 C20 H20 120.1 . . ?
C15 C20 H20 120.1 . . ?
C25 C21 C22 108.59(18) . . ?
C25 C21 C26 124.5(2) . . ?
C22 C21 C26 126.9(2) . . ?
C25 C21 Rh1 71.76(11) . . ?
C22 C21 Rh1 69.67(11) . . ?
C26 C21 Rh1 126.48(15) . . ?
C23 C22 C21 107.73(18) . . ?
C23 C22 C27 125.3(2) . . ?
C21 C22 C27 126.8(2) . . ?
C23 C22 Rh1 69.77(11) . . ?
C21 C22 Rh1 71.87(12) . . ?
C27 C22 Rh1 126.96(15) . . ?
C24 C23 C22 107.33(18) . . ?
C24 C23 C28 126.6(2) . . ?
C22 C23 C28 125.9(2) . . ?
C24 C23 Rh1 71.85(11) . . ?
C22 C23 Rh1 71.45(12) . . ?
C28 C23 Rh1 125.85(14) . . ?
C25 C24 C23 109.19(18) . . ?
C25 C24 C29 126.1(2) . . ?
C23 C24 C29 124.68(19) . . ?
C25 C24 Rh1 72.46(11) . . ?
C23 C24 Rh1 69.48(11) . . ?
C29 C24 Rh1 125.68(14) . . ?
C24 C25 C21 107.16(19) . . ?
C24 C25 C30 125.9(2) . . ?
C21 C25 C30 126.9(2) . . ?
C24 C25 Rh1 69.65(11) . . ?
C21 C25 Rh1 70.48(11) . . ?
C30 C25 Rh1 126.06(16) . . ?
C21 C26 H26A 109.5 . . ?
C21 C26 H26B 109.5 . . ?
H26A C26 H26B 109.5 . . ?
C21 C26 H26C 109.5 . . ?
H26A C26 H26C 109.5 . . ?
H26B C26 H26C 109.5 . . ?
C22 C27 H27A 109.5 . . ?
C22 C27 H27B 109.5 . . ?
H27A C27 H27B 109.5 . . ?
C22 C27 H27C 109.5 . . ?
H27A C27 H27C 109.5 . . ?
H27B C27 H27C 109.5 . . ?
C23 C28 H28A 109.5 . . ?
C23 C28 H28B 109.5 . . ?
H28A C28 H28B 109.5 . . ?
C23 C28 H28C 109.5 . . ?
H28A C28 H28C 109.5 . . ?
H28B C28 H28C 109.5 . . ?
C24 C29 H29A 109.5 . . ?
C24 C29 H29B 109.5 . . ?
H29A C29 H29B 109.5 . . ?
C24 C29 H29C 109.5 . . ?
H29A C29 H29C 109.5 . . ?
H29B C29 H29C 109.5 . . ?
C25 C30 H30A 109.5 . . ?
C25 C30 H30B 109.5 . . ?
H30A C30 H30B 109.5 . . ?
C25 C30 H30C 109.5 . . ?
H30A C30 H30C 109.5 . . ?
H30B C30 H30C 109.5 . . ?
C36 C31 C32 113.56(17) . . ?
C36 C31 B1 126.55(17) . . ?
C32 C31 B1 119.65(16) . . ?
F1 C32 C33 116.25(16) . . ?
F1 C32 C31 119.22(17) . . ?
C33 C32 C31 124.53(18) . . ?
F2 C33 C34 120.69(18) . . ?
F2 C33 C32 120.28(18) . . ?
C34 C33 C32 119.02(18) . . ?
F3 C34 C35 120.12(18) . . ?
F3 C34 C33 120.82(18) . . ?
C35 C34 C33 119.06(18) . . ?
F4 C35 C34 119.75(18) . . ?
F4 C35 C36 120.46(17) . . ?
C34 C35 C36 119.78(18) . . ?
F5 C36 C35 115.30(16) . . ?
F5 C36 C31 120.75(17) . . ?
C35 C36 C31 123.94(18) . . ?
C42 C37 C38 112.49(18) . . ?
C42 C37 B1 127.60(17) . . ?
C38 C37 B1 119.23(16) . . ?
F6 C38 C39 115.73(17) . . ?
F6 C38 C37 119.12(17) . . ?
C39 C38 C37 125.15(17) . . ?
F7 C39 C38 121.22(17) . . ?
F7 C39 C40 119.46(18) . . ?
C38 C39 C40 119.32(19) . . ?
F8 C40 C41 120.99(18) . . ?
F8 C40 C39 120.43(19) . . ?
C41 C40 C39 118.58(19) . . ?
F9 C41 C40 119.99(19) . . ?
F9 C41 C42 120.05(19) . . ?
C40 C41 C42 119.96(18) . . ?
F10 C42 C37 121.16(18) . . ?
F10 C42 C41 114.33(17) . . ?
C37 C42 C41 124.49(19) . . ?
C48 C43 C44 112.52(18) . . ?
C48 C43 B1 127.99(18) . . ?
C44 C43 B1 119.31(17) . . ?
F11 C44 C45 115.91(18) . . ?
F11 C44 C43 118.86(17) . . ?
C45 C44 C43 125.2(2) . . ?
F12 C45 C46 119.94(19) . . ?
F12 C45 C44 120.7(2) . . ?
C46 C45 C44 119.3(2) . . ?
F13 C46 C47 120.2(2) . . ?
F13 C46 C45 120.9(2) . . ?
C47 C46 C45 118.85(19) . . ?
F14 C47 C46 119.90(19) . . ?
F14 C47 C48 120.2(2) . . ?
C46 C47 C48 119.9(2) . . ?
F15 C48 C47 114.57(18) . . ?
F15 C48 C43 121.32(17) . . ?
C47 C48 C43 124.1(2) . . ?
C50 C49 C54 113.06(17) . . ?
C50 C49 B1 127.36(17) . . ?
C54 C49 B1 119.27(17) . . ?
F16 C50 C49 120.85(17) . . ?
F16 C50 C51 115.03(18) . . ?
C49 C50 C51 124.11(19) . . ?
F17 C51 C52 119.44(18) . . ?
F17 C51 C50 120.53(19) . . ?
C52 C51 C50 120.02(19) . . ?
F18 C52 C51 120.5(2) . . ?
F18 C52 C53 120.9(2) . . ?
C51 C52 C53 118.62(18) . . ?
F19 C53 C54 121.0(2) . . ?
F19 C53 C52 119.70(18) . . ?
C54 C53 C52 119.28(19) . . ?
F20 C54 C53 115.77(18) . . ?
F20 C54 C49 119.32(17) . . ?
C53 C54 C49 124.90(19) . . ?
C31 B1 C49 113.38(15) . . ?
C31 B1 C37 101.43(15) . . ?
C49 B1 C37 114.14(16) . . ?
C31 B1 C43 112.85(16) . . ?
C49 B1 C43 102.21(15) . . ?
C37 B1 C43 113.33(15) . . ?

loop_
_geom_torsion_atom_site_label_1
_geom_torsion_atom_site_label_2
_geom_torsion_atom_site_label_3
_geom_torsion_atom_site_label_4
_geom_torsion
_geom_torsion_site_symmetry_1
_geom_torsion_site_symmetry_2
_geom_torsion_site_symmetry_3
_geom_torsion_site_symmetry_4
_geom_torsion_publ_flag
Rh1 O1 C1 C2 -51.91(15) . . . . ?
Rh1 O1 C1 C15 121.47(16) . . . . ?
O1 C1 C2 C3 -52.4(3) . . . . ?
C15 C1 C2 C3 134.6(2) . . . . ?
Rh1 C1 C2 C3 -105.08(18) . . . . ?
O1 C1 C2 Rh1 52.66(15) . . . . ?
C15 C1 C2 Rh1 -120.30(18) . . . . ?
C1 C2 C3 C4 150.26(18) . . . . ?
Rh1 C2 C3 C4 66.72(18) . . . . ?
C2 C3 C4 C5 88.5(2) . . . . ?
C2 C3 C4 C9 -91.0(2) . . . . ?
C9 C4 C5 C6 1.0(3) . . . . ?
C3 C4 C5 C6 -178.53(18) . . . . ?
C4 C5 C6 C7 -1.9(3) . . . . ?
C5 C6 C7 C8 1.0(3) . . . . ?
C6 C7 C8 C9 0.8(3) . . . . ?
C7 C8 C9 C4 -1.8(3) . . . . ?
C7 C8 C9 C10 -176.75(19) . . . . ?
C5 C4 C9 C8 0.9(3) . . . . ?
C3 C4 C9 C8 -179.64(18) . . . . ?
C5 C4 C9 C10 175.69(17) . . . . ?
C3 C4 C9 C10 -4.8(3) . . . . ?
C14 N1 C10 C11 2.5(3) . . . . ?
Rh1 N1 C10 C11 -164.71(15) . . . . ?
C14 N1 C10 C9 -176.48(17) . . . . ?
Rh1 N1 C10 C9 16.4(2) . . . . ?
C8 C9 C10 N1 -136.21(19) . . . . ?
C4 C9 C10 N1 48.9(3) . . . . ?
C8 C9 C10 C11 44.8(3) . . . . ?
C4 C9 C10 C11 -130.0(2) . . . . ?
N1 C10 C11 C12 0.1(3) . . . . ?
C9 C10 C11 C12 179.0(2) . . . . ?
C10 C11 C12 C13 -1.8(3) . . . . ?
C11 C12 C13 C14 0.9(3) . . . . ?
C10 N1 C14 C13 -3.4(3) . . . . ?
Rh1 N1 C14 C13 165.50(16) . . . . ?
C12 C13 C14 N1 1.8(3) . . . . ?
O1 C1 C15 C16 175.08(18) . . . . ?
C2 C1 C15 C16 -12.1(3) . . . . ?
Rh1 C1 C15 C16 -99.5(2) . . . . ?
O1 C1 C15 C20 -1.3(3) . . . . ?
C2 C1 C15 C20 171.49(18) . . . . ?
Rh1 C1 C15 C20 84.1(2) . . . . ?
C20 C15 C16 C17 -2.6(3) . . . . ?
C1 C15 C16 C17 -178.99(19) . . . . ?
C15 C16 C17 C18 1.4(3) . . . . ?
C16 C17 C18 C19 0.7(4) . . . . ?
C17 C18 C19 C20 -1.7(4) . . . . ?
C18 C19 C20 C15 0.5(3) . . . . ?
C16 C15 C20 C19 1.6(3) . . . . ?
C1 C15 C20 C19 178.13(18) . . . . ?
C25 C21 C22 C23 -0.6(2) . . . . ?
C26 C21 C22 C23 -178.1(2) . . . . ?
Rh1 C21 C22 C23 60.88(13) . . . . ?
C25 C21 C22 C27 175.4(2) . . . . ?
C26 C21 C22 C27 -2.1(3) . . . . ?
Rh1 C21 C22 C27 -123.0(2) . . . . ?
C25 C21 C22 Rh1 -61.52(14) . . . . ?
C26 C21 C22 Rh1 121.0(2) . . . . ?
C21 C22 C23 C24 1.1(2) . . . . ?
C27 C22 C23 C24 -175.06(19) . . . . ?
Rh1 C22 C23 C24 63.32(14) . . . . ?
C21 C22 C23 C28 176.46(19) . . . . ?
C27 C22 C23 C28 0.3(3) . . . . ?
Rh1 C22 C23 C28 -121.3(2) . . . . ?
C21 C22 C23 Rh1 -62.23(14) . . . . ?
C27 C22 C23 Rh1 121.6(2) . . . . ?
C22 C23 C24 C25 -1.2(2) . . . . ?
C28 C23 C24 C25 -176.48(19) . . . . ?
Rh1 C23 C24 C25 61.90(14) . . . . ?
C22 C23 C24 C29 177.05(19) . . . . ?
C28 C23 C24 C29 1.7(3) . . . . ?
Rh1 C23 C24 C29 -119.9(2) . . . . ?
C22 C23 C24 Rh1 -63.06(13) . . . . ?
C28 C23 C24 Rh1 121.6(2) . . . . ?
C23 C24 C25 C21 0.8(2) . . . . ?
C29 C24 C25 C21 -177.41(19) . . . . ?
Rh1 C24 C25 C21 60.82(14) . . . . ?
C23 C24 C25 C30 179.5(2) . . . . ?
C29 C24 C25 C30 1.3(3) . . . . ?
Rh1 C24 C25 C30 -120.4(2) . . . . ?
C23 C24 C25 Rh1 -60.05(14) . . . . ?
C29 C24 C25 Rh1 121.8(2) . . . . ?
C22 C21 C25 C24 -0.1(2) . . . . ?
C26 C21 C25 C24 177.5(2) . . . . ?
Rh1 C21 C25 C24 -60.29(14) . . . . ?
C22 C21 C25 C30 -178.8(2) . . . . ?
C26 C21 C25 C30 -1.2(3) . . . . ?
Rh1 C21 C25 C30 121.0(2) . . . . ?
C22 C21 C25 Rh1 60.21(14) . . . . ?
C26 C21 C25 Rh1 -122.2(2) . . . . ?
C36 C31 C32 F1 -176.97(16) . . . . ?
B1 C31 C32 F1 -2.3(3) . . . . ?
C36 C31 C32 C33 3.6(3) . . . . ?
B1 C31 C32 C33 178.22(18) . . . . ?
F1 C32 C33 F2 -1.3(3) . . . . ?
C31 C32 C33 F2 178.12(18) . . . . ?
F1 C32 C33 C34 178.58(18) . . . . ?
C31 C32 C33 C34 -2.0(3) . . . . ?
F2 C33 C34 F3 -1.4(3) . . . . ?
C32 C33 C34 F3 178.73(18) . . . . ?
F2 C33 C34 C35 178.70(18) . . . . ?
C32 C33 C34 C35 -1.2(3) . . . . ?
F3 C34 C35 F4 1.7(3) . . . . ?
C33 C34 C35 F4 -178.32(18) . . . . ?
F3 C34 C35 C36 -177.52(18) . . . . ?
C33 C34 C35 C36 2.4(3) . . . . ?
F4 C35 C36 F5 0.9(3) . . . . ?
C34 C35 C36 F5 -179.87(17) . . . . ?
F4 C35 C36 C31 -179.84(18) . . . . ?
C34 C35 C36 C31 -0.6(3) . . . . ?
C32 C31 C36 F5 176.96(16) . . . . ?
B1 C31 C36 F5 2.8(3) . . . . ?
C32 C31 C36 C35 -2.3(3) . . . . ?
B1 C31 C36 C35 -176.48(18) . . . . ?
C42 C37 C38 F6 179.32(16) . . . . ?
B1 C37 C38 F6 -9.4(3) . . . . ?
C42 C37 C38 C39 -1.0(3) . . . . ?
B1 C37 C38 C39 170.28(19) . . . . ?
F6 C38 C39 F7 -0.1(3) . . . . ?
C37 C38 C39 F7 -179.77(18) . . . . ?
F6 C38 C39 C40 -179.74(17) . . . . ?
C37 C38 C39 C40 0.6(3) . . . . ?
F7 C39 C40 F8 0.3(3) . . . . ?
C38 C39 C40 F8 179.99(18) . . . . ?
F7 C39 C40 C41 -179.65(18) . . . . ?
C38 C39 C40 C41 0.0(3) . . . . ?
F8 C40 C41 F9 0.5(3) . . . . ?
C39 C40 C41 F9 -179.58(18) . . . . ?
F8 C40 C41 C42 179.95(18) . . . . ?
C39 C40 C41 C42 -0.1(3) . . . . ?
C38 C37 C42 F10 179.23(17) . . . . ?
B1 C37 C42 F10 8.9(3) . . . . ?
C38 C37 C42 C41 0.9(3) . . . . ?
B1 C37 C42 C41 -169.45(19) . . . . ?
F9 C41 C42 F10 0.6(3) . . . . ?
C40 C41 C42 F10 -178.86(18) . . . . ?
F9 C41 C42 C37 179.06(18) . . . . ?
C40 C41 C42 C37 -0.4(3) . . . . ?
C48 C43 C44 F11 178.37(16) . . . . ?
B1 C43 C44 F11 2.9(3) . . . . ?
C48 C43 C44 C45 -2.3(3) . . . . ?
B1 C43 C44 C45 -177.74(19) . . . . ?
F11 C44 C45 F12 -0.6(3) . . . . ?
C43 C44 C45 F12 -179.98(19) . . . . ?
F11 C44 C45 C46 179.73(18) . . . . ?
C43 C44 C45 C46 0.4(3) . . . . ?
F12 C45 C46 F13 -0.1(3) . . . . ?
C44 C45 C46 F13 179.57(19) . . . . ?
F12 C45 C46 C47 -179.15(19) . . . . ?
C44 C45 C46 C47 0.5(3) . . . . ?
F13 C46 C47 F14 1.1(3) . . . . ?
C45 C46 C47 F14 -179.85(19) . . . . ?
F13 C46 C47 C48 -178.34(18) . . . . ?
C45 C46 C47 C48 0.7(3) . . . . ?
F14 C47 C48 F15 -3.0(3) . . . . ?
C46 C47 C48 F15 176.43(18) . . . . ?
F14 C47 C48 C43 177.58(18) . . . . ?
C46 C47 C48 C43 -3.0(3) . . . . ?
C44 C43 C48 F15 -175.81(17) . . . . ?
B1 C43 C48 F15 -0.8(3) . . . . ?
C44 C43 C48 C47 3.6(3) . . . . ?
B1 C43 C48 C47 178.55(18) . . . . ?
C54 C49 C50 F16 -178.62(16) . . . . ?
B1 C49 C50 F16 -5.1(3) . . . . ?
C54 C49 C50 C51 0.0(3) . . . . ?
B1 C49 C50 C51 173.49(18) . . . . ?
F16 C50 C51 F17 0.8(3) . . . . ?
C49 C50 C51 F17 -177.87(17) . . . . ?
F16 C50 C51 C52 179.28(17) . . . . ?
C49 C50 C51 C52 0.6(3) . . . . ?
F17 C51 C52 F18 -0.9(3) . . . . ?
C50 C51 C52 F18 -179.43(18) . . . . ?
F17 C51 C52 C53 177.77(18) . . . . ?
C50 C51 C52 C53 -0.7(3) . . . . ?
F18 C52 C53 F19 -0.5(3) . . . . ?
C51 C52 C53 F19 -179.14(18) . . . . ?
F18 C52 C53 C54 178.98(19) . . . . ?
C51 C52 C53 C54 0.3(3) . . . . ?
F19 C53 C54 F20 -0.4(3) . . . . ?
C52 C53 C54 F20 -179.87(18) . . . . ?
F19 C53 C54 C49 179.75(18) . . . . ?
C52 C53 C54 C49 0.3(3) . . . . ?
C50 C49 C54 F20 179.75(16) . . . . ?
B1 C49 C54 F20 5.6(3) . . . . ?
C50 C49 C54 C53 -0.4(3) . . . . ?
B1 C49 C54 C53 -174.54(18) . . . . ?
C36 C31 B1 C49 -15.6(3) . . . . ?
C32 C31 B1 C49 170.49(17) . . . . ?
C36 C31 B1 C37 107.2(2) . . . . ?
C32 C31 B1 C37 -66.7(2) . . . . ?
C36 C31 B1 C43 -131.24(19) . . . . ?
C32 C31 B1 C43 54.9(2) . . . . ?
C50 C49 B1 C31 126.4(2) . . . . ?
C54 C49 B1 C31 -60.4(2) . . . . ?
C50 C49 B1 C37 10.9(3) . . . . ?
C54 C49 B1 C37 -175.90(16) . . . . ?
C50 C49 B1 C43 -111.8(2) . . . . ?
C54 C49 B1 C43 61.4(2) . . . . ?
C42 C37 B1 C31 111.1(2) . . . . ?
C38 C37 B1 C31 -58.7(2) . . . . ?
C42 C37 B1 C49 -126.6(2) . . . . ?
C38 C37 B1 C49 63.6(2) . . . . ?
C42 C37 B1 C43 -10.2(3) . . . . ?
C38 C37 B1 C43 -179.95(17) . . . . ?
C48 C43 B1 C31 11.0(3) . . . . ?
C44 C43 B1 C31 -174.28(17) . . . . ?
C48 C43 B1 C49 -111.1(2) . . . . ?
C44 C43 B1 C49 63.6(2) . . . . ?
C48 C43 B1 C37 125.6(2) . . . . ?
C44 C43 B1 C37 -59.7(2) . . . . ?

_refine_diff_density_max         0.401
_refine_diff_density_min         -0.735
_refine_diff_density_rms         0.061

_shelx_res_file                  
; 
  
    007-15127.res created by SHELXL-2014/7 
  
TITL JAB-I-658 007-15127 
CELL 1.54178 11.854 13.0781 16.154 79.702 80.128 73.163 
ZERR 2 0.0008 0.0009 0.0011 0.002 0.002 0.002 
LATT 1 
SFAC C H B F N O Rh 
UNIT 108 62 2 40 2 2 2 
  
L.S. 10 
SIZE 0.08 0.08 0.04 
TEMP -180 
BOND $H 
MORE -1 
CONF 
ACTA 
  
WGHT    0.041000    0.632800 
FVAR       0.34554 
RH1   7    0.057288    0.805248    0.216133    11.00000    0.01958    0.02014 = 
         0.01599   -0.00202   -0.00295   -0.00796 
O1    6    0.099854    0.654104    0.298973    11.00000    0.02181    0.02072 = 
         0.02461   -0.00060   -0.00430   -0.00633 
N1    5    0.217269    0.819063    0.251140    11.00000    0.02261    0.02024 = 
         0.01874    0.00113   -0.00219   -0.00872 
C1    1   -0.009537    0.700569    0.326328    11.00000    0.02309    0.02124 = 
         0.01579    0.00214   -0.00450   -0.00785 
C2    1   -0.033720    0.809564    0.343934    11.00000    0.02088    0.02106 = 
         0.01786   -0.00158   -0.00102   -0.00956 
H2    2   -0.121472    0.852540    0.347596    11.00000    0.01308 
C3    1    0.034965    0.843090    0.400653    11.00000    0.02294    0.02302 = 
         0.01647   -0.00107   -0.00239   -0.01054 
AFIX  23 
H3A   2   -0.003170    0.834967    0.460093    11.00000   -1.20000 
H3B   2    0.117129    0.795702    0.398102    11.00000   -1.20000 
AFIX   0 
C4    1    0.037970    0.959099    0.372598    11.00000    0.02204    0.02320 = 
         0.01860   -0.00337   -0.00576   -0.01017 
C5    1   -0.052573    1.042250    0.404746    11.00000    0.02246    0.02776 = 
         0.02363   -0.00565   -0.00486   -0.00963 
AFIX  43 
H5    2   -0.114807    1.024959    0.445300    11.00000   -1.20000 
AFIX   0 
C6    1   -0.054277    1.150010    0.379018    11.00000    0.02715    0.02486 = 
         0.03142   -0.00805   -0.00717   -0.00636 
AFIX  43 
H6    2   -0.118358    1.205289    0.400610    11.00000   -1.20000 
AFIX   0 
C7    1    0.037483    1.176517    0.321953    11.00000    0.03210    0.02103 = 
         0.03530   -0.00348   -0.00712   -0.01027 
AFIX  43 
H7    2    0.037431    1.249913    0.304884    11.00000   -1.20000 
AFIX   0 
C8    1    0.129273    1.095387    0.289947    11.00000    0.02691    0.02678 = 
         0.02957   -0.00113   -0.00240   -0.01482 
AFIX  43 
H8    2    0.192830    1.113503    0.251317    11.00000   -1.20000 
AFIX   0 
C9    1    0.129883    0.986901    0.313664    11.00000    0.02151    0.02302 = 
         0.02233   -0.00322   -0.00565   -0.00974 
C10   1    0.233604    0.903803    0.280878    11.00000    0.02391    0.02300 = 
         0.01958    0.00098   -0.00251   -0.01272 
C11   1    0.347487    0.912483    0.282161    11.00000    0.02598    0.02937 = 
         0.03355   -0.00394   -0.00192   -0.01485 
AFIX  43 
H11   2    0.357607    0.972155    0.303233    11.00000   -1.20000 
AFIX   0 
C12   1    0.445538    0.835343    0.253158    11.00000    0.02110    0.03651 = 
         0.04144   -0.00115   -0.00200   -0.01355 
AFIX  43 
H12   2    0.523350    0.842127    0.252505    11.00000   -1.20000 
AFIX   0 
C13   1    0.428643    0.747783    0.224989    11.00000    0.02243    0.02849 = 
         0.03387   -0.00054    0.00041   -0.00707 
AFIX  43 
H13   2    0.494650    0.692690    0.205302    11.00000   -1.20000 
AFIX   0 
C14   1    0.313747    0.741886    0.226005    11.00000    0.02411    0.02200 = 
         0.02634    0.00033   -0.00133   -0.00878 
AFIX  43 
H14   2    0.302461    0.680561    0.208144    11.00000   -1.20000 
AFIX   0 
C15   1   -0.102108    0.643874    0.328278    11.00000    0.02524    0.02005 = 
         0.02176    0.00017   -0.00627   -0.00894 
C16   1   -0.219422    0.685056    0.362704    11.00000    0.02486    0.02100 = 
         0.03364    0.00161   -0.00636   -0.00963 
AFIX  43 
H16   2   -0.241962    0.751674    0.384867    11.00000   -1.20000 
AFIX   0 
C17   1   -0.303763    0.629249    0.364831    11.00000    0.02570    0.03051 = 
         0.04457    0.00533   -0.00743   -0.01296 
AFIX  43 
H17   2   -0.384010    0.658499    0.387196    11.00000   -1.20000 
AFIX   0 
C18   1   -0.270362    0.530604    0.334161    11.00000    0.03731    0.03069 = 
         0.04895    0.00347   -0.01622   -0.02142 
AFIX  43 
H18   2   -0.327950    0.492707    0.334961    11.00000   -1.20000 
AFIX   0 
C19   1   -0.153337    0.487704    0.302509    11.00000    0.04299    0.02365 = 
         0.03958   -0.00053   -0.01667   -0.01559 
AFIX  43 
H19   2   -0.130518    0.419373    0.283001    11.00000   -1.20000 
AFIX   0 
C20   1   -0.068939    0.543272    0.298918    11.00000    0.03024    0.02190 = 
         0.02605   -0.00188   -0.00749   -0.00737 
AFIX  43 
H20   2    0.011186    0.513370    0.276642    11.00000   -1.20000 
AFIX   0 
C21   1   -0.004260    0.772020    0.105231    11.00000    0.04422    0.03352 = 
         0.01728    0.00067   -0.01216   -0.01752 
C22   1   -0.091843    0.858252    0.143039    11.00000    0.02804    0.04162 = 
         0.01711    0.00056   -0.01014   -0.01236 
C23   1   -0.038087    0.944421    0.139181    11.00000    0.02668    0.02915 = 
         0.01866   -0.00156   -0.00729   -0.00417 
C24   1    0.080960    0.911144    0.097660    11.00000    0.03063    0.02665 = 
         0.01438    0.00208   -0.00359   -0.00885 
C25   1    0.102721    0.804726    0.077208    11.00000    0.03553    0.02819 = 
         0.01589   -0.00129   -0.00352   -0.00825 
C26   1   -0.021073    0.666893    0.092888    11.00000    0.07073    0.04321 = 
         0.02967   -0.00339   -0.01664   -0.03014 
AFIX 137 
H26A  2    0.050478    0.608885    0.104401    11.00000   -1.50000 
H26B  2   -0.035316    0.670614    0.034293    11.00000   -1.50000 
H26C  2   -0.089390    0.652347    0.131890    11.00000   -1.50000 
AFIX   0 
C27   1   -0.218615    0.862047    0.175293    11.00000    0.02782    0.06887 = 
         0.02844    0.00335   -0.01036   -0.01758 
AFIX 137 
H27A  2   -0.228211    0.788685    0.186215    11.00000   -1.50000 
H27B  2   -0.269343    0.905614    0.132812    11.00000   -1.50000 
H27C  2   -0.241492    0.894334    0.228022    11.00000   -1.50000 
AFIX   0 
C28   1   -0.098869    1.052129    0.166916    11.00000    0.04336    0.03107 = 
         0.03216   -0.00509   -0.01222    0.00510 
AFIX 137 
H28A  2   -0.161098    1.044567    0.214250    11.00000   -1.50000 
H28B  2   -0.134589    1.101678    0.119513    11.00000   -1.50000 
H28C  2   -0.040799    1.080810    0.185183    11.00000   -1.50000 
AFIX   0 
C29   1    0.166196    0.979613    0.077101    11.00000    0.04029    0.03390 = 
         0.02921    0.00654   -0.00526   -0.01759 
AFIX 137 
H29A  2    0.146122    1.032200    0.117183    11.00000   -1.50000 
H29B  2    0.161132    1.017709    0.019257    11.00000   -1.50000 
H29C  2    0.247198    0.933807    0.081388    11.00000   -1.50000 
AFIX   0 
C30   1    0.216717    0.740824    0.032628    11.00000    0.05133    0.03569 = 
         0.02466   -0.00455    0.00307   -0.00177 
AFIX 137 
H30A  2    0.282885    0.767347    0.040605    11.00000   -1.50000 
H30B  2    0.210612    0.749089   -0.028076    11.00000   -1.50000 
H30C  2    0.230797    0.664473    0.056358    11.00000   -1.50000 
AFIX   0 
  
F1    4    0.285077    0.227829    0.355719    11.00000    0.02471    0.02006 = 
         0.02829   -0.00091   -0.00084   -0.01203 
F2    4    0.112489    0.328898    0.464850    11.00000    0.02471    0.03722 = 
         0.03305   -0.00480    0.00701   -0.01554 
F3    4    0.110585    0.528143    0.498736    11.00000    0.02710    0.03688 = 
         0.03171   -0.01217    0.00691   -0.00478 
F4    4    0.289603    0.617467    0.424124    11.00000    0.03342    0.02096 = 
         0.03384   -0.00871   -0.00299   -0.00627 
F5    4    0.459100    0.520344    0.312763    11.00000    0.02497    0.02045 = 
         0.02945   -0.00283    0.00164   -0.01179 
F6    4    0.607065    0.325719    0.390287    11.00000    0.03066    0.01827 = 
         0.02726   -0.00063   -0.00817   -0.01156 
F7    4    0.691960    0.179935    0.517670    11.00000    0.03823    0.03699 = 
         0.02495    0.00295   -0.01179   -0.01446 
F8    4    0.686390   -0.028966    0.528207    11.00000    0.03763    0.02838 = 
         0.03712    0.01474   -0.00867   -0.00709 
F9    4    0.592373   -0.087376    0.406249    11.00000    0.03509    0.01476 = 
         0.04731    0.00133    0.00244   -0.00910 
F10   4    0.506733    0.054764    0.280406    11.00000    0.03226    0.02186 = 
         0.03669   -0.00513   -0.00529   -0.01552 
F11   4    0.622113    0.156568    0.143181    11.00000    0.02293    0.03202 = 
         0.03562   -0.01181    0.00341   -0.01129 
F12   4    0.553764    0.088661    0.018915    11.00000    0.04863    0.05395 = 
         0.03930   -0.02808    0.01128   -0.02423 
F13   4    0.320541    0.152281   -0.008358    11.00000    0.06175    0.06661 = 
         0.03147   -0.01380   -0.01006   -0.03859 
F14   4    0.159523    0.286305    0.092464    11.00000    0.03342    0.05241 = 
         0.03213    0.00591   -0.01394   -0.02353 
F15   4    0.225402    0.363035    0.210591    11.00000    0.02177    0.03509 = 
         0.02854   -0.00226   -0.00556   -0.00580 
F16   4    0.754736    0.259338    0.239608    11.00000    0.01913    0.02623 = 
         0.02813    0.00025   -0.00197   -0.00672 
F17   4    0.879337    0.372611    0.129043    11.00000    0.02184    0.04751 = 
         0.03418   -0.00278    0.00375   -0.01662 
F18   4    0.770083    0.550297    0.027424    11.00000    0.04092    0.04912 = 
         0.03709    0.01230    0.00363   -0.02849 
F19   4    0.527584    0.609809    0.037555    11.00000    0.04235    0.03277 = 
         0.03438    0.01468   -0.00655   -0.01449 
F20   4    0.399546    0.496181    0.147288    11.00000    0.02292    0.02569 = 
         0.03117    0.00470   -0.00448   -0.00661 
C31   1    0.377893    0.370712    0.324909    11.00000    0.01847    0.01965 = 
         0.01781    0.00139   -0.00411   -0.00622 
C32   1    0.287781    0.326619    0.369194    11.00000    0.02073    0.01900 = 
         0.02198   -0.00066   -0.00518   -0.00626 
C33   1    0.197986    0.376722    0.426730    11.00000    0.01946    0.02807 = 
         0.02318    0.00106   -0.00036   -0.00994 
C34   1    0.197290    0.476086    0.444569    11.00000    0.01979    0.02799 = 
         0.01975   -0.00383    0.00068   -0.00123 
C35   1    0.287418    0.521480    0.405676    11.00000    0.02464    0.01855 = 
         0.02327   -0.00256   -0.00597   -0.00367 
C36   1    0.374082    0.469204    0.347421    11.00000    0.01964    0.02069 = 
         0.02041    0.00154   -0.00322   -0.00765 
C37   1    0.551238    0.200311    0.327061    11.00000    0.01630    0.01881 = 
         0.02121   -0.00163    0.00220   -0.00778 
C38   1    0.601161    0.223587    0.391464    11.00000    0.01860    0.01723 = 
         0.02525   -0.00125    0.00030   -0.00764 
C39   1    0.645638    0.150349    0.458018    11.00000    0.02151    0.02677 = 
         0.02425    0.00093   -0.00398   -0.00917 
C40   1    0.643366    0.044237    0.463653    11.00000    0.02043    0.02316 = 
         0.02971    0.00877   -0.00069   -0.00456 
C41   1    0.596552    0.015664    0.402216    11.00000    0.02117    0.01525 = 
         0.03482    0.00065    0.00476   -0.00682 
C42   1    0.552597    0.092613    0.336249    11.00000    0.01687    0.02047 = 
         0.02682   -0.00313    0.00078   -0.00795 
C43   1    0.427849    0.259814    0.187430    11.00000    0.02278    0.02060 = 
         0.01965    0.00080   -0.00142   -0.01216 
C44   1    0.504737    0.191722    0.132969    11.00000    0.02592    0.02660 = 
         0.02576   -0.00369    0.00020   -0.01459 
C45   1    0.472118    0.154804    0.068487    11.00000    0.03866    0.03458 = 
         0.02488   -0.00916    0.00560   -0.02030 
C46   1    0.355498    0.186261    0.054501    11.00000    0.04592    0.04200 = 
         0.02136   -0.00273   -0.00481   -0.02986 
C47   1    0.274616    0.254512    0.104906    11.00000    0.02889    0.03695 = 
         0.02344    0.00666   -0.00849   -0.02046 
C48   1    0.311808    0.291397    0.168128    11.00000    0.02679    0.02583 = 
         0.01947    0.00178   -0.00105   -0.01328 
C49   1    0.569131    0.371680    0.200880    11.00000    0.02228    0.01944 = 
         0.01871   -0.00480   -0.00066   -0.00932 
C50   1    0.691953    0.346407    0.192358    11.00000    0.02490    0.02051 = 
         0.01884   -0.00308   -0.00252   -0.00900 
C51   1    0.759699    0.404471    0.135402    11.00000    0.02007    0.03360 = 
         0.02509   -0.00747    0.00234   -0.01425 
C52   1    0.705170    0.493955    0.083388    11.00000    0.03633    0.03363 = 
         0.02060    0.00115    0.00356   -0.02286 
C53   1    0.582996    0.523122    0.088723    11.00000    0.03377    0.02485 = 
         0.02095    0.00337   -0.00392   -0.01177 
C54   1    0.519407    0.462454    0.145940    11.00000    0.02237    0.02393 = 
         0.02184   -0.00240   -0.00066   -0.00927 
B1    3    0.482186    0.300742    0.259942    11.00000    0.01834    0.01728 = 
         0.02315   -0.00126   -0.00262   -0.00778 
HKLF 4 
  
REM  JAB-I-658 007-15127 
REM R1 =  0.0250 for    7906 Fo > 4sig(Fo)  and  0.0260 for all    8279 data 
REM    712 parameters refined using      0 restraints 
  
END 
  
WGHT      0.0410      0.6329 
  
REM Highest difference peak  0.401,  deepest hole -0.735,  1-sigma level  0.061 
Q1    1   0.0015  0.8868  0.2311  11.00000  0.05    0.40 
Q2    1   0.0380  0.9019  0.1597  11.00000  0.05    0.36 
Q3    1   0.1024  0.8033  0.2696  11.00000  0.05    0.35 
Q4    1  -0.0173  0.7602  0.2196  11.00000  0.05    0.33 
Q5    1   0.5266  0.3445  0.2350  11.00000  0.05    0.31 
Q6    1   0.7242  0.3578  0.1493  11.00000  0.05    0.30 
Q7    1   0.0141  0.8141  0.1570  11.00000  0.05    0.30 
Q8    1   0.3967  0.3856  0.3504  11.00000  0.05    0.29 
Q9    1   0.0786  0.7078  0.2617  11.00000  0.05    0.29 
Q10   1  -0.0215  0.8214  0.2940  11.00000  0.05    0.29 
Q11   1   0.1807  0.7426  0.2212  11.00000  0.05    0.29 
Q12   1   0.3621  0.4248  0.3255  11.00000  0.05    0.28 
Q13   1  -0.0419  0.7567  0.3548  11.00000  0.05    0.28 
Q14   1   0.0016  0.8302  0.3665  11.00000  0.05    0.28 
Q15   1  -0.0782  0.9127  0.1278  11.00000  0.05    0.27 
Q16   1  -0.0726  0.9998  0.1491  11.00000  0.05    0.26 
Q17   1   0.2602  0.3424  0.4075  11.00000  0.05    0.26 
Q18   1   0.0438  0.9030  0.3906  11.00000  0.05    0.25 
Q19   1   0.1397  0.8367  0.1964  11.00000  0.05    0.25 
Q20   1   0.2998  0.5693  0.4131  11.00000  0.05    0.25 
;
_shelx_res_checksum              86799

_exptl_crystal_recrystallization_method 
'Re-crystallisation from solvent: Chloroform'
